# Supplementary material for: Elaborate plumage patterning in a Cretaceous bird
Source: PeerJ. 2018 Nov 2;6:e5831. doi: 10.7717/peerj.5831 (PMC6216952; doi:10.7717/peerj.5831)
Supplement: Supplemental Information 2 — Each column is a Raman spectroscopy reading from an extant or fossil melanin sample. [file peerj-06-5831-s002.xlsx]

## Sheet: Sheet1
Confu Sample A1		Confu Sample B		Confu Sample B1		Confu Sample C		Confu Sample D		Confu Sample D1		Confu Sample E		Confu Sample E1		Confu Sample F		Confu Sample F1		Confu Sample G		Confu Sample H		Confu Sample I		Confu Sample J		Confu Sample K		Confu Sample K1		Confu Sample L		Confu Sample M		Confu Sample N		Confu Sample O		Confu Sample P		Confu Sample Q		Confu Sample R		Confu Sample S		Confu Sample T
Wavenumber (cm)	Raman Intensity (a.u.)	Wavenumber (cm)	Raman Intensity (a.u.)	Wavenumber (cm)	Raman Intensity (a.u.)	Wavenumber (cm)	Raman Intensity (a.u.)	Wavenumber (cm)	Raman Intensity (a.u.)	Wavenumber (cm)	Raman Intensity (a.u.)	Wavenumber (cm)	Raman Intensity (a.u.)	Wavenumber (cm)	Raman Intensity (a.u.)	Wavenumber (cm)	Raman Intensity (a.u.)	Wavenumber (cm)	Raman Intensity (a.u.)	Wavenumber (cm)	Raman Intensity (a.u.)	Wavenumber (cm)	Raman Intensity (a.u.)	Wavenumber (cm)	Raman Intensity (a.u.)	Wavenumber (cm)	Raman Intensity (a.u.)	Wavenumber (cm)	Raman Intensity (a.u.)	Wavenumber (cm)	Raman Intensity (a.u.)	Wavenumber (cm)	Raman Intensity (a.u.)	Wavenumber (cm)	Raman Intensity (a.u.)	Wavenumber (cm)	Raman Intensity (a.u.)	Wavenumber (cm)	Raman Intensity (a.u.)	Wavenumber (cm)	Raman Intensity (a.u.)	Wavenumber (cm)	Raman Intensity (a.u.)	Wavenumber (cm)	Raman Intensity (a.u.)	Wavenumber (cm)	Raman Intensity (a.u.)	Wavenumber (cm)	Raman Intensity (a.u.)
300	2930	300	9819	300	4323	300	13720	300	17793	300	20514	300	14471	300	3518	300	5295	300	3303	300	16947	300	9933	300	10038	300	18035	300	12631	300	1729	300	19489	300	5749	300	21237	300	2387	300	5245	300	14818	300	4547	300	5763	300	23989
300.734	2930	300.734	9819	300.734	4323	300.734	13720	300.734	17793	300.734	20514	300.734	14471	300.734	3518	300.734	5295	300.734	3303	300.734	16947	300.734	9933	300.734	10038	300.734	18035	300.734	12631	300.734	1729	300.734	19489	300.734	5749	300.734	21237	300.734	2387	300.734	5245	300.734	14818	300.734	4547	300.734	5763	300.734	23989
301.468	2904.81	301.468	9817.32	301.468	4305.38	301.468	13530.5	301.468	17840.8	301.468	20565.2	301.468	14374.2	301.468	3361.91	301.468	5353.94	301.468	3373.49	301.468	17011.8	301.468	9843.74	301.468	10228.3	301.468	18085.5	301.468	12728.7	301.468	1774.32	301.468	19528.6	301.468	5635.32	301.468	21308.6	301.468	2321.32	301.468	5117.01	301.468	14820.5	301.468	4468.69	301.468	5849.73	301.468	23656.5
302.202	2977.83	302.202	9878.77	302.202	4331.64	302.202	13553.9	302.202	17820.4	302.202	20681.6	302.202	14472.4	302.202	3387.05	302.202	5328.79	302.202	3367.94	302.202	16921	302.202	9800.73	302.202	10188	302.202	17997.7	302.202	12783.2	302.202	1750.53	302.202	19665.9	302.202	5626.07	302.202	21432.8	302.202	2300.48	302.202	5039.75	302.202	14886.3	302.202	4496.6	302.202	5817.01	302.202	23908.6
302.936	2997.36	302.936	9893.04	302.936	4291.81	302.936	13586.1	302.936	17759.3	302.936	20675.5	302.936	14410.9	302.936	3418.6	302.936	5320.35	302.936	3402.44	302.936	16902.1	302.936	9786.54	302.936	10097	302.936	17932	302.936	12703.4	302.936	1734.71	302.936	19782.5	302.936	5605.61	302.936	21323.4	302.936	2261.22	302.936	5140.91	302.936	14906.7	302.936	4496.69	302.936	5861.63	302.936	23864.3
303.67	2990.21	303.67	9817.16	303.67	4258.73	303.67	13537.5	303.67	17801	303.67	20699.3	303.67	14366.5	303.67	3396.78	303.67	5313.92	303.67	3416.36	303.67	16986	303.67	9817.25	303.67	10047.2	303.67	17987	303.67	12696.1	303.67	1737.85	303.67	19652.5	303.67	5661.04	303.67	21269.4	303.67	2291.31	303.67	5256.72	303.67	14918.4	303.67	4495.53	303.67	5890.38	303.67	23835.8
304.404	2962.64	304.404	9711.81	304.404	4289.67	304.404	13469.6	304.404	17794.6	304.404	20723.2	304.404	14413.8	304.404	3349.94	304.404	5323.29	304.404	3399.23	304.404	17058.5	304.404	9835.09	304.404	10054	304.404	18007.6	304.404	12725.9	304.404	1721.87	304.404	19515.5	304.404	5707.72	304.404	21334.4	304.404	2360.76	304.404	5242.41	304.404	14857.6	304.404	4528.63	304.404	5828.49	304.404	23973.5
305.138	2904.9	305.138	9674.69	305.138	4327.32	305.138	13493.7	305.138	17600.6	305.138	20591	305.138	14443.1	305.138	3325.17	305.138	5364.45	305.138	3418.32	305.138	16986.9	305.138	9775.03	305.138	10071.1	305.138	17892.9	305.138	12627.6	305.138	1680.89	305.138	19692.1	305.138	5601.42	305.138	21314.4	305.138	2344.23	305.138	5118.8	305.138	14725.8	305.138	4553.91	305.138	5754.62	305.138	23941.9
305.873	2951.54	305.873	9713.86	305.873	4253.9	305.873	13599.2	305.873	17801.6	305.873	20533.4	305.873	14547.6	305.873	3331.7	305.873	5314.36	305.873	3444.72	305.873	16789.2	305.873	9748.14	305.873	10006.3	305.873	18094.7	305.873	12657.5	305.873	1720.81	305.873	19634.9	305.873	5595.68	305.873	21319	305.873	2282.05	305.873	5033.91	305.873	14941.1	305.873	4484.73	305.873	5813.36	305.873	23696.8
306.607	2961.94	306.607	9787.71	306.607	4272.1	306.607	13621.8	306.607	17691.5	306.607	20419.9	306.607	14521.6	306.607	3446.96	306.607	5283.09	306.607	3277.47	306.607	17060.2	306.607	9846.31	306.607	9992.37	306.607	17917.5	306.607	12476.8	306.607	1676.62	306.607	19499.4	306.607	5799.84	306.607	21279.9	306.607	2302.03	306.607	5185.08	306.607	14771.7	306.607	4575.08	306.607	5915.88	306.607	23923
307.341	2984.86	307.341	9899.67	307.341	4355.71	307.341	13510.7	307.341	17806.1	307.341	20319.3	307.341	14438.5	307.341	3344.61	307.341	5351.08	307.341	3325.36	307.341	17080.8	307.341	9784.92	307.341	10016.8	307.341	18003.9	307.341	12657.4	307.341	1686.01	307.341	19617.2	307.341	5627.06	307.341	21186.9	307.341	2363.37	307.341	5152.35	307.341	14769.1	307.341	4498.07	307.341	5833.04	307.341	23906.2
308.075	2986.46	308.075	9920.56	308.075	4339.63	308.075	13507.6	308.075	17816.8	308.075	20381.1	308.075	14460.8	308.075	3351.37	308.075	5328.13	308.075	3422.1	308.075	17039.4	308.075	9978.04	308.075	10012.3	308.075	17852.4	308.075	12646.7	308.075	1719.69	308.075	19728	308.075	5647.7	308.075	21286.1	308.075	2389.74	308.075	5186.41	308.075	14853.5	308.075	4505.83	308.075	5878.45	308.075	23768
308.809	2960.26	308.809	9785.14	308.809	4239.42	308.809	13418.5	308.809	17815.3	308.809	20482.9	308.809	14344.8	308.809	3387.89	308.809	5296.72	308.809	3468.08	308.809	16980.8	308.809	9992.14	308.809	9951.17	308.809	17744.1	308.809	12639.4	308.809	1744.22	308.809	19745.8	308.809	5659.04	308.809	21332.8	308.809	2371.72	308.809	5164.41	308.809	14903.7	308.809	4506.97	308.809	5874.07	308.809	23734.1
309.543	2922.63	309.543	9747.72	309.543	4234.47	309.543	13349.9	309.543	17759.4	309.543	20563.4	309.543	14368.8	309.543	3380.63	309.543	5269.36	309.543	3426.34	309.543	16939.5	309.543	9873.35	309.543	9934.27	309.543	17784.8	309.543	12662.5	309.543	1754.29	309.543	19689.2	309.543	5635.85	309.543	21220	309.543	2352.7	309.543	5160.82	309.543	14819.9	309.543	4481.99	309.543	5801.65	309.543	23727.8
310.277	2915.37	310.277	9837.86	310.277	4333.29	310.277	13391.7	310.277	17663	310.277	20595.5	310.277	14562.7	310.277	3364.7	310.277	5229.89	310.277	3387.4	310.277	16894.5	310.277	9835.27	310.277	9980.38	310.277	17872.8	310.277	12632.1	310.277	1743.29	310.277	19635.8	310.277	5641.49	310.277	21104.2	310.277	2370.44	310.277	5231.33	310.277	14737.4	310.277	4448.5	310.277	5780.68	310.277	23726.4
311.011	2957.95	311.011	9714.31	311.011	4284.56	311.011	13395.3	311.011	17710.5	311.011	20572.8	311.011	14415.2	311.011	3411.55	311.011	5219.91	311.011	3484.1	311.011	16795.5	311.011	9833.44	311.011	9968.91	311.011	17884.3	311.011	12569.6	311.011	1694.86	311.011	19649.5	311.011	5631.78	311.011	21214.7	311.011	2398.51	311.011	5225.35	311.011	14913.6	311.011	4416.35	311.011	5879.95	311.011	23897.1
311.745	2892.92	311.745	9781.25	311.745	4229.93	311.745	13512.7	311.745	17772.9	311.745	20747	311.745	14481.3	311.745	3342.18	311.745	5319.87	311.745	3455.49	311.745	16813.8	311.745	9793.45	311.745	10068.9	311.745	17821.7	311.745	12646.1	311.745	1664.52	311.745	19667.8	311.745	5572.67	311.745	21284.2	311.745	2315.93	311.745	5069.75	311.745	14882.4	311.745	4555.43	311.745	5944.27	311.745	23811.2
312.479	3016.27	312.479	9816.3	312.479	4192.25	312.479	13485.7	312.479	17826.1	312.479	20688.5	312.479	14379.1	312.479	3343.56	312.479	5345.86	312.479	3369.54	312.479	16982.9	312.479	9826.44	312.479	9919.95	312.479	17941.9	312.479	12652.1	312.479	1733.22	312.479	19422.8	312.479	5489.69	312.479	21250.7	312.479	2429.03	312.479	5169.17	312.479	14750	312.479	4465.26	312.479	5704.93	312.479	23710.6
313.213	3000.04	313.213	9830.72	313.213	4251.72	313.213	13406.2	313.213	17653	313.213	20820.3	313.213	14436.8	313.213	3388.78	313.213	5374.7	313.213	3308.78	313.213	16986.3	313.213	9782.6	313.213	10043.9	313.213	17818.9	313.213	12669	313.213	1698.78	313.213	19618.1	313.213	5591.5	313.213	21196.3	313.213	2355.74	313.213	5151.13	313.213	14889.3	313.213	4442.01	313.213	5751.45	313.213	23750.5
313.947	2980.07	313.947	9930.9	313.947	4223.81	313.947	13446.4	313.947	17746.7	313.947	20649.2	313.947	14513.2	313.947	3336.86	313.947	5336.44	313.947	3364.87	313.947	17100.1	313.947	9832.96	313.947	10074.4	313.947	17771.5	313.947	12654.2	313.947	1640.81	313.947	19691.5	313.947	5662.35	313.947	20986.6	313.947	2394.12	313.947	5140.38	313.947	14986.9	313.947	4422.35	313.947	5781.03	313.947	23773.8
314.681	2962.14	314.681	9846.06	314.681	4220.53	314.681	13587.9	314.681	17827.4	314.681	20582.6	314.681	14471.9	314.681	3362.96	314.681	5329.93	314.681	3406.81	314.681	17052.5	314.681	9881.39	314.681	10082.5	314.681	17830.6	314.681	12669.6	314.681	1661.69	314.681	19677.3	314.681	5605.99	314.681	21059.3	314.681	2402.79	314.681	5155.89	314.681	14881	314.681	4414.24	314.681	5848.45	314.681	23826.3
315.415	2976.37	315.415	9758.26	315.415	4244.6	315.415	13665.5	315.415	17747.1	315.415	20659.8	315.415	14375.4	315.415	3438.2	315.415	5371.28	315.415	3408.78	315.415	16874.1	315.415	9916.51	315.415	10112.3	315.415	17897.7	315.415	12677.1	315.415	1719	315.415	19714.8	315.415	5506.72	315.415	21317.9	315.415	2352.01	315.415	5198.21	315.415	14809	315.415	4422.98	315.415	5880.23	315.415	23897.9
316.149	3008.9	316.149	9923.01	316.149	4231.31	316.149	13583.4	316.149	17732.1	316.149	20638.8	316.149	14342.8	316.149	3418.72	316.149	5374.82	316.149	3421.02	316.149	16853.6	316.149	9954.63	316.149	10120.8	316.149	17925.4	316.149	12624.6	316.149	1718.02	316.149	19781	316.149	5525.15	316.149	21350.6	316.149	2334.41	316.149	5223.43	316.149	14934	316.149	4441.19	316.149	5785.8	316.149	23901.5
316.884	2902.12	316.884	9883.79	316.884	4303.87	316.884	13527.2	316.884	18002.5	316.884	20795.8	316.884	14295.1	316.884	3434.38	316.884	5305.35	316.884	3364.97	316.884	16982.5	316.884	9846.16	316.884	10144.4	316.884	18014.1	316.884	12629.8	316.884	1711.8	316.884	19709.6	316.884	5687.46	316.884	21292.4	316.884	2286.34	316.884	5116.12	316.884	14797.9	316.884	4475.25	316.884	5803.22	316.884	23838
317.618	3033.47	317.618	9943.65	317.618	4275.16	317.618	13654.7	317.618	17739.8	317.618	20887.1	317.618	14258.6	317.618	3385.67	317.618	5397.32	317.618	3378.02	317.618	17013.7	317.618	9960.69	317.618	10049.9	317.618	18103.5	317.618	12614.1	317.618	1682.23	317.618	19717.4	317.618	5555.57	317.618	21235.2	317.618	2265.51	317.618	5155.17	317.618	14896.8	317.618	4490.87	317.618	5830.98	317.618	24084.1
318.352	2981.03	318.352	9923.8	318.352	4248.07	318.352	13704.3	318.352	17667.7	318.352	20665.6	318.352	14694.1	318.352	3427.84	318.352	5320.91	318.352	3365.33	318.352	17096.7	318.352	9795.55	318.352	9934.9	318.352	18036.6	318.352	12620.3	318.352	1716.19	318.352	19801.1	318.352	5559.71	318.352	21292.3	318.352	2257.55	318.352	5053.93	318.352	14968.5	318.352	4487.97	318.352	5870.92	318.352	23979.7
319.086	2939.7	319.086	9992.25	319.086	4254.78	319.086	13570.9	319.086	17755.2	319.086	20684.7	319.086	14493.2	319.086	3386.54	319.086	5399.56	319.086	3366.71	319.086	17007.3	319.086	9883.61	319.086	9960.3	319.086	18152	319.086	12651	319.086	1691.37	319.086	19739.3	319.086	5609.58	319.086	21278	319.086	2312.7	319.086	5070.85	319.086	14876.7	319.086	4510.63	319.086	5832.75	319.086	24072.7
319.82	2950.34	319.82	9913.7	319.82	4234.45	319.82	13495.5	319.82	17775.3	319.82	20740	319.82	14497.3	319.82	3396.22	319.82	5362.64	319.82	3387.96	319.82	16964.3	319.82	9882.32	319.82	10062.8	319.82	18065.8	319.82	12663.4	319.82	1663.08	319.82	19708.2	319.82	5676.63	319.82	21301	319.82	2337.28	319.82	5155.77	319.82	14857.1	319.82	4539.96	319.82	5816.53	319.82	24069
320.554	2988.12	320.554	9874.77	320.554	4225.97	320.554	13526	320.554	17791.7	320.554	20767.5	320.554	14513.8	320.554	3402.99	320.554	5314.38	320.554	3397.84	320.554	16922.7	320.554	9841.02	320.554	10080.4	320.554	18071.3	320.554	12635.1	320.554	1691.21	320.554	19804.9	320.554	5702.81	320.554	21237.5	320.554	2352.82	320.554	5123.4	320.554	14821.4	320.554	4548.78	320.554	5829.87	320.554	24047.7
321.288	2999.37	321.288	9892.85	321.288	4275.07	321.288	13589.8	321.288	17871.2	321.288	20757.2	321.288	14430.1	321.288	3389.29	321.288	5342.03	321.288	3387.88	321.288	16900.7	321.288	9857.15	321.288	10033.7	321.288	18209	321.288	12642.4	321.288	1711.61	321.288	19877.5	321.288	5656.63	321.288	21148.3	321.288	2380.27	321.288	5060.6	321.288	14757.1	321.288	4532.34	321.288	5838.16	321.288	24036.2
322.022	2964.1	322.022	9742.85	322.022	4331.03	322.022	13606	322.022	17891.5	322.022	20707.3	322.022	14592.7	322.022	3430.63	322.022	5323.93	322.022	3385.75	322.022	17019.6	322.022	9851.35	322.022	10098	322.022	18093.5	322.022	12737.7	322.022	1631.96	322.022	19740.2	322.022	5573.3	322.022	21261.8	322.022	2394.53	322.022	5205.98	322.022	14799.9	322.022	4509.04	322.022	5853.08	322.022	23896.4
322.756	2977.32	322.756	9782.26	322.756	4224.65	322.756	13522.3	322.756	17701.7	322.756	20819.9	322.756	14486.8	322.756	3383.51	322.756	5283.1	322.756	3390.74	322.756	17015.2	322.756	9834.92	322.756	10165.2	322.756	18119.8	322.756	12631.7	322.756	1683.33	322.756	19743.2	322.756	5535.86	322.756	21272.9	322.756	2440.72	322.756	5179.13	322.756	14703.5	322.756	4488.24	322.756	5976.31	322.756	23928.3
323.49	3034.77	323.49	9830.88	323.49	4306.47	323.49	13727.2	323.49	18031.5	323.49	20965.3	323.49	14554.5	323.49	3408.75	323.49	5441.11	323.49	3427.3	323.49	17138.5	323.49	9985.99	323.49	10171.2	323.49	17956.5	323.49	12695.9	323.49	1699.87	323.49	19827.4	323.49	5530.66	323.49	21306.7	323.49	2391.23	323.49	5222.54	323.49	14875.4	323.49	4535.99	323.49	5988.47	323.49	23984.9
324.224	3007.84	324.224	9893.31	324.224	4236.8	324.224	13803.2	324.224	17959	324.224	20943.1	324.224	14631.5	324.224	3436.97	324.224	5254.04	324.224	3423.68	324.224	17236.9	324.224	9746.3	324.224	10017.5	324.224	17872.1	324.224	12792.3	324.224	1726.21	324.224	19825.1	324.224	5600.76	324.224	21295.8	324.224	2381.2	324.224	5163.32	324.224	14920.6	324.224	4442.32	324.224	5925.32	324.224	24108.9
324.958	3011.47	324.958	9996.66	324.958	4234.18	324.958	13841.7	324.958	17811.7	324.958	20976.4	324.958	14613.3	324.958	3435.6	324.958	5327.56	324.958	3389.05	324.958	17177.3	324.958	9872.21	324.958	10184.4	324.958	18027.1	324.958	12860.9	324.958	1704.56	324.958	19817.9	324.958	5615.44	324.958	21303	324.958	2412.12	324.958	5059.23	324.958	14979	324.958	4504.21	324.958	5874.14	324.958	24061.7
325.692	3014.52	325.692	9985.06	325.692	4302.67	325.692	13770.6	325.692	17836.5	325.692	20863.8	325.692	14583	325.692	3421.05	325.692	5371.54	325.692	3407.28	325.692	17118	325.692	9888.61	325.692	10223.6	325.692	18084	325.692	12935.4	325.692	1666.13	325.692	19895.9	325.692	5642.47	325.692	21252.1	325.692	2415.52	325.692	5112.39	325.692	14998.5	325.692	4556.5	325.692	5877.98	325.692	24042.9
326.426	2988.78	326.426	9998.88	326.426	4340.76	326.426	13741.1	326.426	17958.1	326.426	20694.1	326.426	14579.7	326.426	3392.56	326.426	5295.88	326.426	3440.6	326.426	17125.7	326.426	9816.68	326.426	10179.7	326.426	17915.1	326.426	12964.5	326.426	1701.11	326.426	19979	326.426	5678.44	326.426	21280.6	326.426	2369.28	326.426	5232.4	326.426	14938.8	326.426	4531.79	326.426	5909.25	326.426	24150.5
327.16	2973.79	327.16	10096.5	327.16	4339.78	327.16	13837.6	327.16	18081	327.16	20782.8	327.16	14660.7	327.16	3376.93	327.16	5265.6	327.16	3438.19	327.16	17178.3	327.16	9922.05	327.16	10242.5	327.16	17824.7	327.16	12921.8	327.16	1784.32	327.16	19965	327.16	5655.01	327.16	21428	327.16	2347.27	327.16	5236.77	327.16	14924.7	327.16	4519.95	327.16	5905.78	327.16	24244.6
327.895	3035.48	327.895	9995.14	327.895	4423	327.895	13824.8	327.895	18290.2	327.895	21219	327.895	14843.7	327.895	3432.02	327.895	5373.8	327.895	3452.34	327.895	17256.4	327.895	10053.3	327.895	10208.5	327.895	18210.9	327.895	12882	327.895	1733.19	327.895	19902.3	327.895	5572.83	327.895	21428.5	327.895	2432.63	327.895	5157.87	327.895	15121.9	327.895	4590.54	327.895	5864.98	327.895	24121.5
328.629	3023.31	328.629	9980.34	328.629	4341.34	328.629	13655.9	328.629	18120.9	328.629	21161.6	328.629	14418.8	328.629	3407.7	328.629	5364.22	328.629	3430.62	328.629	17267.7	328.629	9887.8	328.629	10228.5	328.629	18298	328.629	12722.7	328.629	1677.59	328.629	19880.5	328.629	5699.1	328.629	21432.9	328.629	2349.9	328.629	5164.84	328.629	14937.2	328.629	4499.1	328.629	6024.34	328.629	24093.7
329.363	2959.37	329.363	10211.7	329.363	4196.03	329.363	13767.4	329.363	18063.6	329.363	20858	329.363	14532.1	329.363	3395.16	329.363	5386.07	329.363	3424.08	329.363	17222.2	329.363	10033.4	329.363	10173	329.363	18133.6	329.363	12898.1	329.363	1733.53	329.363	19947.1	329.363	5728.31	329.363	21583.2	329.363	2353.94	329.363	5126.8	329.363	15035.7	329.363	4609.9	329.363	5995.74	329.363	24260.1
330.097	3040.58	330.097	10137.9	330.097	4334.9	330.097	13840.5	330.097	17996.6	330.097	21027.4	330.097	14690.7	330.097	3367.91	330.097	5493.6	330.097	3456.7	330.097	17397.5	330.097	9983.02	330.097	10001.1	330.097	18195.4	330.097	12911.3	330.097	1774.83	330.097	20072	330.097	5719.33	330.097	21615.8	330.097	2444.93	330.097	5216.4	330.097	15126.7	330.097	4579.64	330.097	5841.08	330.097	24078.3
330.831	3095.23	330.831	10170.9	330.831	4370.67	330.831	13728.7	330.831	18021.5	330.831	21153.5	330.831	14752.9	330.831	3425.46	330.831	5469.63	330.831	3505.19	330.831	17409.9	330.831	9924.66	330.831	10076.8	330.831	18318.4	330.831	12890.4	330.831	1769.99	330.831	20170.9	330.831	5688.02	330.831	21606.8	330.831	2444.57	330.831	5224.47	330.831	15091.8	330.831	4571.22	330.831	5864.49	330.831	24107.9
331.565	3062.54	331.565	10206.1	331.565	4349.54	331.565	13725	331.565	18018.5	331.565	21127.9	331.565	14702.4	331.565	3425.96	331.565	5427.3	331.565	3496.66	331.565	17387.4	331.565	9851.12	331.565	10139.8	331.565	18265.7	331.565	13001.2	331.565	1756.17	331.565	20213.6	331.565	5701.31	331.565	21589.3	331.565	2408.95	331.565	5182.82	331.565	15190.3	331.565	4578.08	331.565	5962.44	331.565	24240.7
332.299	3017.9	332.299	10098.4	332.299	4317.85	332.299	13862.4	332.299	17994	332.299	21143.1	332.299	14696.5	332.299	3400.82	332.299	5411.5	332.299	3469.79	332.299	17394.5	332.299	9850.44	332.299	10140	332.299	18170	332.299	13055.5	332.299	1740.88	332.299	20231.9	332.299	5703.31	332.299	21633.5	332.299	2388.73	332.299	5156.35	332.299	15259.2	332.299	4601.12	332.299	5962.77	332.299	24306.3
333.033	3037	333.033	9976.21	333.033	4269.3	333.033	13936.4	333.033	18011.9	333.033	21295.8	333.033	14804.7	333.033	3455.86	333.033	5390.93	333.033	3474.94	333.033	17357.1	333.033	9985.67	333.033	10218.6	333.033	18242.8	333.033	12896.5	333.033	1717.97	333.033	20257.8	333.033	5625.74	333.033	21755.7	333.033	2388.11	333.033	5171.55	333.033	15080.2	333.033	4636.49	333.033	5887.18	333.033	24293.1
333.767	3041.42	333.767	10182	333.767	4333.65	333.767	13956.6	333.767	17950.5	333.767	21263.8	333.767	14752.8	333.767	3424.29	333.767	5461.2	333.767	3396.6	333.767	17319.2	333.767	10018.5	333.767	10225.7	333.767	18237.3	333.767	12965.9	333.767	1731.82	333.767	20247.2	333.767	5601.87	333.767	21794.9	333.767	2446.26	333.767	5246.24	333.767	15154	333.767	4577.98	333.767	5974.64	333.767	24219.6
334.501	3046.65	334.501	10217.6	334.501	4367.64	334.501	13987.9	334.501	18251.1	334.501	21120	334.501	14810.2	334.501	3440.85	334.501	5499.45	334.501	3481.12	334.501	17237.5	334.501	10000.2	334.501	10329.1	334.501	18277.3	334.501	13011.9	334.501	1703.94	334.501	20129.8	334.501	5660.11	334.501	21806.2	334.501	2473.2	334.501	5261.01	334.501	15129.6	334.501	4518	334.501	5970.29	334.501	24202.2
335.235	3000.75	335.235	10176.9	335.235	4327.83	335.235	13807.8	335.235	18273.6	335.235	21311.1	335.235	14818.9	335.235	3445.24	335.235	5554.05	335.235	3481.32	335.235	17365.4	335.235	9964.03	335.235	10223.8	335.235	18199.5	335.235	13015	335.235	1760.38	335.235	20350.6	335.235	5685.96	335.235	21802.9	335.235	2466.87	335.235	5258.75	335.235	15167.9	335.235	4531.08	335.235	5914.69	335.235	24201.8
335.969	3071.89	335.969	10074.5	335.969	4285.32	335.969	13881.7	335.969	18302.6	335.969	21219.8	335.969	14830.3	335.969	3436.47	335.969	5538.6	335.969	3567.14	335.969	17539.1	335.969	10014.9	335.969	10169.9	335.969	18318.7	335.969	13030.1	335.969	1754.26	335.969	20229	335.969	5760.86	335.969	21915	335.969	2414.32	335.969	5234.71	335.969	15172.2	335.969	4593.22	335.969	6057.47	335.969	24444.9
336.703	3082.3	336.703	10098.6	336.703	4336.74	336.703	13966.1	336.703	18146.7	336.703	21257	336.703	14866.1	336.703	3432.55	336.703	5488.81	336.703	3504.86	336.703	17339.6	336.703	10085.3	336.703	10270.8	336.703	18323.2	336.703	12964.8	336.703	1729.56	336.703	20197.3	336.703	5727.49	336.703	21910.4	336.703	2422.64	336.703	5171.82	336.703	15333.8	336.703	4561.15	336.703	6060.16	336.703	24377.4
337.437	3024.75	337.437	10098.4	337.437	4341.06	337.437	13943.3	337.437	18141.1	337.437	21365	337.437	14908.5	337.437	3496.07	337.437	5469.64	337.437	3481.1	337.437	17381.2	337.437	10206	337.437	10342	337.437	18304.1	337.437	13000.2	337.437	1748.32	337.437	20286.2	337.437	5706.93	337.437	21734.7	337.437	2420.33	337.437	5215.14	337.437	15402.4	337.437	4581.69	337.437	5959.02	337.437	24325
338.172	3029.22	338.172	10090.6	338.172	4261.82	338.172	13922.1	338.172	18299.5	338.172	21306.6	338.172	14893.9	338.172	3516.67	338.172	5504.53	338.172	3543.28	338.172	17601.1	338.172	10258.6	338.172	10298	338.172	18361	338.172	13117.4	338.172	1783.94	338.172	20351.6	338.172	5739.89	338.172	21580.1	338.172	2385.08	338.172	5281.51	338.172	15296	338.172	4660.51	338.172	5918.72	338.172	24471.9
338.906	3144.99	338.906	10242.7	338.906	4258.01	338.906	14008.1	338.906	18239.9	338.906	21138.9	338.906	14831	338.906	3376.27	338.906	5546.41	338.906	3488.93	338.906	17353.7	338.906	10105.5	338.906	10258.8	338.906	18420.7	338.906	13096	338.906	1772.92	338.906	20333.7	338.906	5706.71	338.906	21636.8	338.906	2411.45	338.906	5179.16	338.906	15242.6	338.906	4634.21	338.906	5991.28	338.906	24517
339.64	3097.95	339.64	10244.2	339.64	4374.78	339.64	13935	339.64	18204.9	339.64	21410.9	339.64	14956	339.64	3457.22	339.64	5510.52	339.64	3458.25	339.64	17559.9	339.64	10095.7	339.64	10263.5	339.64	18493.9	339.64	13094.3	339.64	1803.62	339.64	20279.1	339.64	5658.41	339.64	21678.1	339.64	2514.6	339.64	5240.59	339.64	15238.7	339.64	4643.42	339.64	6092.79	339.64	24492.3
340.374	3051.85	340.374	10316.6	340.374	4369.55	340.374	14046.6	340.374	18347	340.374	21359.4	340.374	14776.4	340.374	3414.5	340.374	5432.04	340.374	3584.69	340.374	17467.5	340.374	10268.3	340.374	10274.8	340.374	18513	340.374	13167.5	340.374	1818.44	340.374	20416	340.374	5599.99	340.374	21860.3	340.374	2460.54	340.374	5276.34	340.374	15300.7	340.374	4495.19	340.374	6020.41	340.374	24500.2
341.108	3082.89	341.108	10324	341.108	4394.68	341.108	14043.9	341.108	18302.8	341.108	21314.3	341.108	14762.7	341.108	3459.81	341.108	5502.27	341.108	3490.59	341.108	17655.2	341.108	10106	341.108	10408.3	341.108	18492.3	341.108	13052.1	341.108	1788.09	341.108	20470.7	341.108	5637.05	341.108	22029.3	341.108	2415.86	341.108	5247.91	341.108	15443.2	341.108	4579.4	341.108	6203.98	341.108	24492.4
341.842	3021.25	341.842	10302.4	341.842	4407.85	341.842	14134.1	341.842	18264.6	341.842	21381.6	341.842	14901.2	341.842	3512.99	341.842	5535.76	341.842	3478.85	341.842	17583.3	341.842	10188.6	341.842	10363.4	341.842	18540.2	341.842	13146	341.842	1786.15	341.842	20431.1	341.842	5692.76	341.842	21919.5	341.842	2447.46	341.842	5270.35	341.842	15355.6	341.842	4634.43	341.842	6105.46	341.842	24685.7
342.576	3087.12	342.576	10231.7	342.576	4398.47	342.576	14132.1	342.576	18287.5	342.576	21417.2	342.576	14966.1	342.576	3515.73	342.576	5601.27	342.576	3463.42	342.576	17521.2	342.576	10176.7	342.576	10338.4	342.576	18496.1	342.576	13213.5	342.576	1771.21	342.576	20485.3	342.576	5709.71	342.576	21792.8	342.576	2479.44	342.576	5236.12	342.576	15260.7	342.576	4625.92	342.576	6068.01	342.576	24710.5
343.31	3164.65	343.31	10171.7	343.31	4373.23	343.31	14159.2	343.31	18370.1	343.31	21491.2	343.31	14996.7	343.31	3465.18	343.31	5595.89	343.31	3461.24	343.31	17535.9	343.31	10094.9	343.31	10315.7	343.31	18481.2	343.31	13210.6	343.31	1754	343.31	20547.9	343.31	5723.44	343.31	21776.4	343.31	2493.55	343.31	5251.1	343.31	15325.5	343.31	4599.84	343.31	6100.65	343.31	24514.6
344.044	3123.07	344.044	10217.6	344.044	4365.2	344.044	14265.3	344.044	18389.1	344.044	21591.2	344.044	15115.7	344.044	3442.05	344.044	5526.13	344.044	3509.58	344.044	17589.6	344.044	10096.3	344.044	10320.1	344.044	18529.5	344.044	13188.2	344.044	1757.7	344.044	20560.8	344.044	5755.95	344.044	21895.5	344.044	2475.16	344.044	5356.35	344.044	15470.5	344.044	4600.86	344.044	6066.58	344.044	24436.4
344.778	3082	344.778	10361.1	344.778	4393.13	344.778	14224.6	344.778	18245.3	344.778	21515.6	344.778	15232	344.778	3529.41	344.778	5575.16	344.778	3548.63	344.778	17667.3	344.778	10155.1	344.778	10461.4	344.778	18454.8	344.778	13142.4	344.778	1770.73	344.778	20651.6	344.778	5758.86	344.778	22087.8	344.778	2417.84	344.778	5381.66	344.778	15480.6	344.778	4626.53	344.778	6004.17	344.778	24764.9
345.512	3081.9	345.512	10311.4	345.512	4337.26	345.512	14088.6	345.512	18393.2	345.512	21457.1	345.512	14912.3	345.512	3569.67	345.512	5540.22	345.512	3521.66	345.512	17499.4	345.512	10308.2	345.512	10255.3	345.512	18490.8	345.512	13177.3	345.512	1787.97	345.512	20710.5	345.512	5727.28	345.512	21919.6	345.512	2514.2	345.512	5328.99	345.512	15417.5	345.512	4637.86	345.512	6031.04	345.512	24900.8
346.246	3072.3	346.246	10262.5	346.246	4362.56	346.246	14288.4	346.246	18415.9	346.246	21567.1	346.246	15085	346.246	3537.39	346.246	5633.58	346.246	3586.23	346.246	17757.6	346.246	10091.8	346.246	10433.3	346.246	18473.3	346.246	13275.9	346.246	1785.36	346.246	20673	346.246	5749.1	346.246	21965.8	346.246	2376.35	346.246	5251.33	346.246	15536.2	346.246	4780.07	346.246	6110.43	346.246	24879.8
346.98	3126.04	346.98	10217.4	346.98	4371.27	346.98	14162.2	346.98	18498	346.98	21588.8	346.98	15005.1	346.98	3528.49	346.98	5537.82	346.98	3589.73	346.98	17931.9	346.98	10175	346.98	10459.3	346.98	18524.7	346.98	13273.1	346.98	1748.14	346.98	20716.4	346.98	5765.62	346.98	21976.5	346.98	2436.67	346.98	5346.15	346.98	15601.9	346.98	4720.33	346.98	6073.34	346.98	24748.8
347.714	3147.76	347.714	10221.3	347.714	4359.89	347.714	14126.8	347.714	18426.6	347.714	21697.7	347.714	14845.2	347.714	3490.8	347.714	5499.23	347.714	3592.37	347.714	17809.4	347.714	10176.5	347.714	10488.9	347.714	18635.5	347.714	13185.2	347.714	1760.34	347.714	20647.9	347.714	5741.13	347.714	21987.4	347.714	2426.23	347.714	5331.68	347.714	15496.2	347.714	4651.07	347.714	6153.39	347.714	24641.8
348.448	3092.21	348.448	10328.4	348.448	4399.21	348.448	14187.9	348.448	18535	348.448	21618.4	348.448	14926.3	348.448	3472.48	348.448	5561.42	348.448	3586.06	348.448	17703	348.448	10122	348.448	10498	348.448	18651	348.448	13227.4	348.448	1730.28	348.448	20651.9	348.448	5733.99	348.448	22058.4	348.448	2426.97	348.448	5296.51	348.448	15390.5	348.448	4599.03	348.448	6189.52	348.448	24660.3
349.183	3082.06	349.183	10376.5	349.183	4434.46	349.183	14246.2	349.183	18702.2	349.183	21553.8	349.183	15022.3	349.183	3483.74	349.183	5655.03	349.183	3559.3	349.183	17752.2	349.183	10153.5	349.183	10502.3	349.183	18570.1	349.183	13270.6	349.183	1702.33	349.183	20726.1	349.183	5751.44	349.183	22219.7	349.183	2481.01	349.183	5267.67	349.183	15378.2	349.183	4592.35	349.183	6135.13	349.183	24661.1
349.917	3151.14	349.917	10306.2	349.917	4416.6	349.917	14233.7	349.917	18677.2	349.917	21690.3	349.917	14981.5	349.917	3492.68	349.917	5665.04	349.917	3525.88	349.917	17818.1	349.917	10239	349.917	10486.5	349.917	18514.5	349.917	13213.5	349.917	1732.72	349.917	20724.2	349.917	5755.42	349.917	22351.3	349.917	2517.6	349.917	5263.82	349.917	15429.9	349.917	4627.7	349.917	6110.1	349.917	24612.8
350.651	3113.66	350.651	10346.2	350.651	4420.65	350.651	14173.2	350.651	18608.7	350.651	21681.2	350.651	15148.8	350.651	3468.49	350.651	5562.06	350.651	3526.51	350.651	17718.8	350.651	10183.3	350.651	10372.5	350.651	18547.3	350.651	13270.9	350.651	1739.97	350.651	20648.2	350.651	5735.83	350.651	22244	350.651	2464.12	350.651	5359.06	350.651	15473.6	350.651	4641.3	350.651	6189.23	350.651	24748.9
351.385	3133.73	351.385	10340.1	351.385	4363.91	351.385	14211.5	351.385	18613.9	351.385	21651.5	351.385	14984.2	351.385	3387.3	351.385	5688.33	351.385	3607.7	351.385	17643	351.385	10340.9	351.385	10361.1	351.385	18482.9	351.385	13136.8	351.385	1778.38	351.385	20901.7	351.385	5786.33	351.385	22125.6	351.385	2464.99	351.385	5292.87	351.385	15433.5	351.385	4680.48	351.385	6042.93	351.385	24627.6
352.119	3123.69	352.119	10387.4	352.119	4363	352.119	14234.4	352.119	18659.5	352.119	21602	352.119	14910.5	352.119	3505.42	352.119	5578	352.119	3555.74	352.119	17629.9	352.119	10274.9	352.119	10348.9	352.119	18756	352.119	13274.6	352.119	1785.01	352.119	20754.2	352.119	5628.47	352.119	22236.9	352.119	2550.3	352.119	5332.49	352.119	15303.8	352.119	4733.56	352.119	6104.76	352.119	24715.4
352.853	3153.49	352.853	10365.6	352.853	4314.67	352.853	14188	352.853	18597.4	352.853	21832.7	352.853	15114.3	352.853	3483.26	352.853	5601.14	352.853	3516.98	352.853	17676.5	352.853	10180.2	352.853	10300	352.853	18713.3	352.853	13236.8	352.853	1773.55	352.853	20823.3	352.853	5683.08	352.853	22176.4	352.853	2494.2	352.853	5371.33	352.853	15643	352.853	4703.8	352.853	6090.02	352.853	24769.5
353.587	3157.13	353.587	10265.6	353.587	4376.72	353.587	14223.5	353.587	18594.3	353.587	21729.8	353.587	15063.7	353.587	3496.99	353.587	5674.36	353.587	3486.67	353.587	17797.3	353.587	10199.9	353.587	10501.2	353.587	18556.2	353.587	13227.2	353.587	1767.79	353.587	20995.6	353.587	5798.32	353.587	22061.7	353.587	2493.92	353.587	5349.56	353.587	15746.3	353.587	4669.33	353.587	6142.4	353.587	24713.2
354.321	3144.82	354.321	10265.1	354.321	4393.28	354.321	14244.1	354.321	18616.1	354.321	21565.5	354.321	15115.4	354.321	3490.76	354.321	5731.68	354.321	3517.34	354.321	17828.5	354.321	10308.3	354.321	10526.8	354.321	18618	354.321	13257.6	354.321	1788.43	354.321	20978.4	354.321	5807.44	354.321	22134.6	354.321	2473.04	354.321	5378.4	354.321	15737.2	354.321	4673.28	354.321	6129.68	354.321	24664.1
355.055	3146.86	355.055	10320.3	355.055	4385.11	355.055	14302.9	355.055	18598.5	355.055	21547.5	355.055	15258.9	355.055	3484.33	355.055	5708.99	355.055	3552.76	355.055	17870.6	355.055	10366.4	355.055	10455.5	355.055	18749.4	355.055	13235.9	355.055	1786.13	355.055	20876	355.055	5772.84	355.055	22223.3	355.055	2481.94	355.055	5397.79	355.055	15673.5	355.055	4671.23	355.055	6099.05	355.055	24688.8
355.789	3160.73	355.789	10334.2	355.789	4425.83	355.789	14397.3	355.789	18575.8	355.789	21662.8	355.789	15267.9	355.789	3530.91	355.789	5637.02	355.789	3563.01	355.789	17966.9	355.789	10297.1	355.789	10527.2	355.789	18678	355.789	13204.2	355.789	1740.23	355.789	20906.1	355.789	5785.31	355.789	22199.7	355.789	2557.57	355.789	5301.43	355.789	15570.2	355.789	4631.87	355.789	6156.7	355.789	24729.4
356.523	3136.35	356.523	10421.6	356.523	4361	356.523	14272.9	356.523	18666.4	356.523	21872.2	356.523	15271.5	356.523	3555	356.523	5659.89	356.523	3668.28	356.523	17798	356.523	10217	356.523	10437.1	356.523	18600.9	356.523	13372.2	356.523	1750.31	356.523	20900.3	356.523	5729.39	356.523	22405.9	356.523	2497.41	356.523	5201.91	356.523	15674	356.523	4624.24	356.523	6183.17	356.523	24699.4
357.257	3048.99	357.257	10400.7	357.257	4315.68	357.257	14439.8	357.257	18706.5	357.257	21630	357.257	14914.2	357.257	3555	357.257	5588.25	357.257	3580.26	357.257	17886.2	357.257	10234.5	357.257	10455.4	357.257	18767.8	357.257	13241.1	357.257	1771.22	357.257	20664.4	357.257	5741.62	357.257	22114.2	357.257	2403.94	357.257	5280.53	357.257	15674	357.257	4591.04	357.257	6122.9	357.257	24757
357.991	3092.4	357.991	10411.8	357.991	4303.91	357.991	14250.4	357.991	18753.4	357.991	21596.6	357.991	15062.1	357.991	3588.65	357.991	5672.31	357.991	3566.06	357.991	17795.9	357.991	10334.8	357.991	10481.4	357.991	18650.3	357.991	13265.8	357.991	1777.05	357.991	20772.9	357.991	5813.08	357.991	22457.8	357.991	2385.77	357.991	5356.61	357.991	15619	357.991	4687.31	357.991	6201.38	357.991	24773.3
358.725	3151.22	358.725	10391.7	358.725	4389.22	358.725	14325.6	358.725	18513.9	358.725	21494.8	358.725	15075.2	358.725	3535.66	358.725	5655.69	358.725	3604.75	358.725	17740.9	358.725	10187.1	358.725	10382.6	358.725	18706.3	358.725	13272.4	358.725	1780.86	358.725	20790.4	358.725	5842.52	358.725	22155.1	358.725	2458.4	358.725	5301.06	358.725	15598.9	358.725	4651.86	358.725	6145.63	358.725	24682
359.459	3178.69	359.459	10255.3	359.459	4419.88	359.459	14332.9	359.459	18612.8	359.459	21600.8	359.459	15079.6	359.459	3524.36	359.459	5631.77	359.459	3628.06	359.459	17825.3	359.459	10211.9	359.459	10397	359.459	18728.1	359.459	13333.9	359.459	1789.65	359.459	20731.7	359.459	5733.72	359.459	22067.8	359.459	2462.58	359.459	5356.17	359.459	15526.4	359.459	4628.64	359.459	6179.48	359.459	24642
360.194	3139.47	360.194	10230.2	360.194	4371.67	360.194	14304.3	360.194	18755.2	360.194	21764.4	360.194	15113	360.194	3503.86	360.194	5644.46	360.194	3653.35	360.194	17955.4	360.194	10228.9	360.194	10442.4	360.194	18737.8	360.194	13359.3	360.194	1776.04	360.194	20833.4	360.194	5670.27	360.194	22157.7	360.194	2441.75	360.194	5288.38	360.194	15521.8	360.194	4646.99	360.194	6204.8	360.194	24723
360.928	3094.06	360.928	10342	360.928	4344.23	360.928	14277.6	360.928	18713.9	360.928	21804.7	360.928	15192.1	360.928	3471.35	360.928	5671.39	360.928	3632.26	360.928	18017.9	360.928	10237.3	360.928	10483.2	360.928	18751.6	360.928	13315.6	360.928	1744.92	360.928	20898.7	360.928	5712.72	360.928	22251.6	360.928	2440.03	360.928	5213.12	360.928	15606.6	360.928	4644.92	360.928	6180.93	360.928	24679.4
361.662	3103.26	361.662	10413.7	361.662	4382.88	361.662	14236.8	361.662	18574.5	361.662	21743.5	361.662	15247.3	361.662	3464.14	361.662	5652.03	361.662	3559.53	361.662	17936.4	361.662	10337.1	361.662	10541.3	361.662	18749.6	361.662	13285	361.662	1725.74	361.662	20719	361.662	5780.07	361.662	22271.2	361.662	2453.79	361.662	5330.67	361.662	15639.2	361.662	4613.67	361.662	6191.73	361.662	24486.5
362.396	3094.69	362.396	10400.9	362.396	4345.59	362.396	14229.5	362.396	18434.6	362.396	21757.6	362.396	15103.7	362.396	3437.41	362.396	5557.04	362.396	3610.13	362.396	17700.9	362.396	10276	362.396	10523.7	362.396	18749.9	362.396	13352.6	362.396	1722.48	362.396	20743.9	362.396	5855.31	362.396	22107.9	362.396	2496.26	362.396	5278.61	362.396	15519.7	362.396	4678.74	362.396	6253.27	362.396	24797.2
363.13	3112.17	363.13	10429.7	363.13	4394.54	363.13	14053.8	363.13	18889.2	363.13	21806.5	363.13	15171	363.13	3548.42	363.13	5567.53	363.13	3526.22	363.13	17769.9	363.13	10326.7	363.13	10521.1	363.13	18507.8	363.13	13398.9	363.13	1738.21	363.13	20622.4	363.13	5828.21	363.13	22317.6	363.13	2559.19	363.13	5324.93	363.13	15687.5	363.13	4676.12	363.13	6175.47	363.13	24809.4
363.864	3107.17	363.864	10426.8	363.864	4329.75	363.864	14330.9	363.864	18682	363.864	21603.9	363.864	15160.7	363.864	3528.26	363.864	5623.82	363.864	3500.41	363.864	17907.1	363.864	10332.3	363.864	10566.8	363.864	18665.3	363.864	13450.2	363.864	1759.76	363.864	20880.3	363.864	5688.7	363.864	22252	363.864	2527.01	363.864	5347.83	363.864	15534.2	363.864	4627.68	363.864	6124.51	363.864	24881.6
364.598	3117.31	364.598	10296.6	364.598	4343.48	364.598	14302.5	364.598	18798.4	364.598	21580.3	364.598	15076.7	364.598	3523.7	364.598	5725.49	364.598	3505.86	364.598	18017.4	364.598	10217.8	364.598	10568.2	364.598	18703.9	364.598	13359.6	364.598	1736.52	364.598	20787.4	364.598	5714.02	364.598	22271.6	364.598	2445.06	364.598	5359.78	364.598	15625	364.598	4541.65	364.598	6122.78	364.598	24807.6
365.332	3094.17	365.332	10338.9	365.332	4370.63	365.332	14315.8	365.332	18779	365.332	21718.2	365.332	15026.7	365.332	3546.57	365.332	5685.69	365.332	3545.31	365.332	17984.6	365.332	10207.2	365.332	10514.4	365.332	18736.8	365.332	13317.4	365.332	1718.63	365.332	20874.6	365.332	5702.87	365.332	22415	365.332	2471.55	365.332	5347.31	365.332	15612.1	365.332	4541.39	365.332	6157.39	365.332	24766.4
366.066	3060.4	366.066	10349.2	366.066	4368.86	366.066	14360.1	366.066	18657.4	366.066	21817.1	366.066	15095.7	366.066	3573.42	366.066	5611.77	366.066	3542.45	366.066	17952.9	366.066	10275	366.066	10416.9	366.066	18728	366.066	13334.8	366.066	1728.05	366.066	20904.4	366.066	5728.21	366.066	22411.4	366.066	2504.8	366.066	5286.79	366.066	15589.7	366.066	4589.52	366.066	6182.28	366.066	24754.4
366.8	3046.62	366.8	10309.7	366.8	4338.29	366.8	14347.6	366.8	18530.5	366.8	21749.4	366.8	15170.2	366.8	3560.18	366.8	5612.45	366.8	3522.71	366.8	17943.9	366.8	10281.4	366.8	10439.7	366.8	18687.7	366.8	13381.8	366.8	1732.58	366.8	20860.5	366.8	5780.07	366.8	22216.4	366.8	2493.35	366.8	5250.45	366.8	15655.3	366.8	4618.35	366.8	6154.96	366.8	24733.8
367.534	3083.95	367.534	10350.9	367.534	4337.76	367.534	14317	367.534	18429	367.534	21645.1	367.534	15130.7	367.534	3520.78	367.534	5654.32	367.534	3570.78	367.534	17849.6	367.534	10214	367.534	10612.1	367.534	18704.1	367.534	13368.9	367.534	1710.6	367.534	20932.2	367.534	5756.17	367.534	22144	367.534	2454.18	367.534	5279.01	367.534	15664.1	367.534	4614.59	367.534	6103.42	367.534	24706.5
368.268	3198.71	368.268	10260.5	368.268	4449.49	368.268	14367.3	368.268	18510.1	368.268	21803.8	368.268	15132.9	368.268	3573.84	368.268	5637.54	368.268	3642.52	368.268	17725.8	368.268	10273	368.268	10514.8	368.268	18787.7	368.268	13130	368.268	1725.59	368.268	20830	368.268	5718.87	368.268	22449.2	368.268	2324.51	368.268	5219.98	368.268	15406.7	368.268	4610.15	368.268	6150.47	368.268	24659.5
369.002	3070.13	369.002	10166.9	369.002	4361.15	369.002	14194.1	369.002	18664	369.002	21542.2	369.002	14955.4	369.002	3548.48	369.002	5610.43	369.002	3648.64	369.002	17878	369.002	10107.7	369.002	10380.1	369.002	18718.6	369.002	13283.9	369.002	1732.59	369.002	20763.5	369.002	5728.49	369.002	21999.7	369.002	2429.47	369.002	5296.95	369.002	15436.4	369.002	4578.66	369.002	6265.92	369.002	24414.6
369.736	3115.05	369.736	10247.1	369.736	4367.53	369.736	14270.1	369.736	18520.6	369.736	21821.9	369.736	15081.6	369.736	3596.42	369.736	5542.04	369.736	3604.52	369.736	17786.8	369.736	10175.9	369.736	10415.2	369.736	18677	369.736	13338.3	369.736	1708.29	369.736	20663.3	369.736	5725.69	369.736	22263.7	369.736	2501.13	369.736	5309.27	369.736	15446.3	369.736	4602.63	369.736	6112.46	369.736	24662.9
370.47	3049.59	370.47	10316.9	370.47	4313.42	370.47	14206	370.47	18451.7	370.47	21656.6	370.47	14994.3	370.47	3560.2	370.47	5611.42	370.47	3604.78	370.47	17794	370.47	10182.2	370.47	10417.7	370.47	18718.1	370.47	13335.4	370.47	1758.88	370.47	20681.6	370.47	5739.72	370.47	22369.6	370.47	2475.74	370.47	5341.85	370.47	15606.4	370.47	4636.04	370.47	6050.96	370.47	24625.5
371.205	3120.66	371.205	10389.7	371.205	4370.43	371.205	14241.3	371.205	18495.6	371.205	21683.6	371.205	15151.2	371.205	3539.43	371.205	5633.18	371.205	3618.17	371.205	17654.5	371.205	10115.2	371.205	10368.9	371.205	18713.1	371.205	13250.5	371.205	1783	371.205	20704.9	371.205	5691.87	371.205	22188	371.205	2510.26	371.205	5347.51	371.205	15614.7	371.205	4620.36	371.205	6075.86	371.205	24719.6
371.939	3122.79	371.939	10422	371.939	4422.93	371.939	14238.4	371.939	18532.8	371.939	21762.2	371.939	15325.1	371.939	3534.96	371.939	5626.61	371.939	3532.18	371.939	17591.2	371.939	10152.4	371.939	10398.1	371.939	18743.1	371.939	13262.3	371.939	1769.55	371.939	20720.4	371.939	5641.18	371.939	22118.4	371.939	2516.44	371.939	5316.75	371.939	15554.8	371.939	4636.07	371.939	6115.17	371.939	24675.9
372.673	3093.45	372.673	10387.6	372.673	4411.06	372.673	14160.9	372.673	18547.6	372.673	21802.5	372.673	15242.8	372.673	3542.61	372.673	5644.36	372.673	3452.93	372.673	17728.2	372.673	10294.4	372.673	10448.6	372.673	18711.1	372.673	13266.9	372.673	1740.71	372.673	20784.2	372.673	5650.16	372.673	22262.6	372.673	2484.19	372.673	5295.45	372.673	15452.5	372.673	4673.48	372.673	6183.45	372.673	24563.4
373.407	3204.14	373.407	10350.5	373.407	4383.78	373.407	14125.5	373.407	18617	373.407	21881.9	373.407	15044.9	373.407	3548.16	373.407	5641.05	373.407	3550.02	373.407	17855.2	373.407	10326.1	373.407	10410.9	373.407	18531.5	373.407	13148.6	373.407	1726.51	373.407	20866.7	373.407	5677.11	373.407	22336.1	373.407	2512.88	373.407	5326.46	373.407	15293.3	373.407	4643.52	373.407	6259.63	373.407	24702.3
374.141	3126.99	374.141	10432.1	374.141	4288.16	374.141	14095.3	374.141	18684	374.141	21702.4	374.141	15138.9	374.141	3467.01	374.141	5520.13	374.141	3641.64	374.141	17730.5	374.141	10132.6	374.141	10494.4	374.141	18579.9	374.141	13343.3	374.141	1772.49	374.141	20765.6	374.141	5604.89	374.141	22229.3	374.141	2564.66	374.141	5368.8	374.141	15357	374.141	4585.69	374.141	6122.47	374.141	24742.3
374.875	3067.48	374.875	10387.5	374.875	4266.34	374.875	14317.6	374.875	18518.2	374.875	21636.1	374.875	14941.9	374.875	3502.81	374.875	5544.64	374.875	3577.9	374.875	17886.3	374.875	10277.9	374.875	10682.5	374.875	18659.6	374.875	13311.8	374.875	1766.37	374.875	20669.4	374.875	5638.15	374.875	22232.8	374.875	2434.25	374.875	5332.04	374.875	15575.8	374.875	4674.09	374.875	6116.34	374.875	24722.2
375.609	3105.21	375.609	10385.8	375.609	4338.13	375.609	14256.4	375.609	18821.1	375.609	21543.3	375.609	14935.1	375.609	3532.94	375.609	5590.64	375.609	3572.36	375.609	17947.9	375.609	10167	375.609	10569.8	375.609	18469.7	375.609	13229	375.609	1758.6	375.609	20867.4	375.609	5722.66	375.609	22346.2	375.609	2449.32	375.609	5234.11	375.609	15567.3	375.609	4644.28	375.609	6125.09	375.609	24727.6
376.343	3137.78	376.343	10280.7	376.343	4260.59	376.343	14211.5	376.343	18693.8	376.343	21524	376.343	15207	376.343	3560.61	376.343	5601.4	376.343	3578.27	376.343	17827.7	376.343	10248	376.343	10414.8	376.343	18558.9	376.343	13439.4	376.343	1753.51	376.343	20907.2	376.343	5740.7	376.343	22191.7	376.343	2495.42	376.343	5248.4	376.343	15545.5	376.343	4641.91	376.343	6176.14	376.343	24726.9
377.077	3143.98	377.077	10350.3	377.077	4277.25	377.077	14208.2	377.077	18671.4	377.077	21562.9	377.077	15266.6	377.077	3517.9	377.077	5649.35	377.077	3541.5	377.077	17744.3	377.077	10250.3	377.077	10260.1	377.077	18722	377.077	13326.4	377.077	1733.11	377.077	20739.1	377.077	5641.1	377.077	22153.5	377.077	2502.03	377.077	5232.97	377.077	15464.7	377.077	4659.59	377.077	6201.62	377.077	24866.3
377.811	3148.66	377.811	10393.7	377.811	4331.65	377.811	14198.7	377.811	18640.5	377.811	21769.4	377.811	15109.1	377.811	3477.21	377.811	5691.25	377.811	3545.6	377.811	17872.1	377.811	10261.1	377.811	10285.3	377.811	18713.6	377.811	13266.8	377.811	1723.03	377.811	20631.9	377.811	5608.77	377.811	22156.5	377.811	2487.66	377.811	5234.1	377.811	15448.6	377.811	4708.6	377.811	6231.27	377.811	24902.4
378.545	3128.98	378.545	10328.9	378.545	4351.5	378.545	14203.6	378.545	18549.2	378.545	21908.1	378.545	15028.1	378.545	3486.33	378.545	5650.06	378.545	3593.8	378.545	18008.9	378.545	10263.7	378.545	10392.2	378.545	18553.1	378.545	13366.2	378.545	1728.32	378.545	20721.6	378.545	5655.7	378.545	22219	378.545	2496.76	378.545	5329.02	378.545	15501.2	378.545	4694.86	378.545	6204.52	378.545	24762.9
379.279	3085.34	379.279	10292.9	379.279	4345.27	379.279	14281.9	379.279	18616.2	379.279	21749.2	379.279	15153.9	379.279	3507.41	379.279	5551.46	379.279	3607.4	379.279	17919.7	379.279	10177.8	379.279	10371.7	379.279	18443	379.279	13350.8	379.279	1729	379.279	20848	379.279	5673.4	379.279	22398.4	379.279	2515.32	379.279	5451.34	379.279	15519.7	379.279	4593.96	379.279	6090.3	379.279	24669.6
380.013	3144.12	380.013	10288.8	380.013	4282.69	380.013	14394.3	380.013	18836.1	380.013	21788.2	380.013	15155.3	380.013	3498.35	380.013	5561.75	380.013	3600.35	380.013	17892.8	380.013	10227.8	380.013	10386.4	380.013	18454.9	380.013	13382.1	380.013	1724.95	380.013	20788	380.013	5753.49	380.013	22348.2	380.013	2453.07	380.013	5388.74	380.013	15546.1	380.013	4668.83	380.013	6119.05	380.013	24772.3
380.747	3077.56	380.747	10377.3	380.747	4384.29	380.747	14432	380.747	18673.2	380.747	21860.9	380.747	15045.8	380.747	3514.11	380.747	5524.96	380.747	3546.05	380.747	17732.6	380.747	10225.1	380.747	10390.8	380.747	18499.6	380.747	13168.4	380.747	1677.66	380.747	20991.1	380.747	5668.54	380.747	22158.2	380.747	2442.56	380.747	5329.18	380.747	15682.7	380.747	4632.92	380.747	6210.13	380.747	24831.8
381.481	3127.06	381.481	10406	381.481	4250.3	381.481	14109	381.481	18838.4	381.481	21624.5	381.481	15118.8	381.481	3553.85	381.481	5538.75	381.481	3632.27	381.481	17874.9	381.481	10315.4	381.481	10525.3	381.481	18531	381.481	13394.9	381.481	1776.67	381.481	21013.6	381.481	5698.82	381.481	22108.2	381.481	2481.8	381.481	5283.72	381.481	15607.9	381.481	4697.33	381.481	6204.22	381.481	24766.2
382.216	3168.32	382.216	10437.8	382.216	4287.04	382.216	14278.9	382.216	18641.8	382.216	21675.2	382.216	15117.4	382.216	3575.35	382.216	5562.44	382.216	3563.18	382.216	17915.2	382.216	10261.4	382.216	10452.2	382.216	18625.8	382.216	13423.6	382.216	1763.58	382.216	20977.9	382.216	5720.81	382.216	22236.1	382.216	2511.15	382.216	5251.73	382.216	15617.8	382.216	4652.48	382.216	6163.93	382.216	24728.7
382.95	3169.96	382.95	10398.5	382.95	4303.43	382.95	14280.4	382.95	18646.6	382.95	21675.2	382.95	15079.2	382.95	3553.23	382.95	5629.68	382.95	3488.4	382.95	17873.7	382.95	10297.2	382.95	10372.2	382.95	18541	382.95	13293	382.95	1727.02	382.95	20902.7	382.95	5715.96	382.95	22207	382.95	2518.26	382.95	5316.95	382.95	15488.4	382.95	4614.64	382.95	6159.62	382.95	24624.3
383.684	3129.55	383.684	10354.7	383.684	4319.55	383.684	14306	383.684	18725.6	383.684	21649.5	383.684	14999.9	383.684	3543.91	383.684	5693.48	383.684	3519.19	383.684	17889.9	383.684	10238	383.684	10361.5	383.684	18555.8	383.684	13274.9	383.684	1732.37	383.684	20937.7	383.684	5767.87	383.684	22214	383.684	2496.43	383.684	5283.25	383.684	15483.9	383.684	4596.32	383.684	6202.74	383.684	24606.3
384.418	3100.66	384.418	10391.6	384.418	4352.31	384.418	14386.3	384.418	18728.7	384.418	21694.4	384.418	14964.3	384.418	3522.27	384.418	5678.35	384.418	3580.4	384.418	17916	384.418	10162	384.418	10358	384.418	18621.4	384.418	13397.3	384.418	1754.03	384.418	21048	384.418	5763.04	384.418	22236.4	384.418	2475.66	384.418	5222.65	384.418	15553.7	384.418	4609.66	384.418	6216.35	384.418	24649
385.152	3113.51	385.152	10494.5	385.152	4359.21	385.152	14323.8	385.152	18751.5	385.152	21765	385.152	15107.3	385.152	3483.25	385.152	5618.15	385.152	3562.79	385.152	17851.6	385.152	10270.5	385.152	10347.2	385.152	18572.7	385.152	13465.5	385.152	1748.28	385.152	21026.2	385.152	5626.29	385.152	22128.5	385.152	2476.51	385.152	5301.62	385.152	15472.8	385.152	4672.7	385.152	6183.61	385.152	24635.5
385.886	3087.37	385.886	10532.6	385.886	4366.57	385.886	14350.9	385.886	18844.6	385.886	21742.3	385.886	15377.6	385.886	3594.26	385.886	5688.23	385.886	3564.91	385.886	17856.2	385.886	10276.6	385.886	10477.3	385.886	18808.8	385.886	13426.7	385.886	1759.66	385.886	20818.8	385.886	5685.88	385.886	22172.9	385.886	2462.8	385.886	5261.43	385.886	15512.1	385.886	4729.17	385.886	6262.57	385.886	24718.3
386.62	3070.72	386.62	10477.4	386.62	4435.8	386.62	14442	386.62	18798.1	386.62	21787.9	386.62	15118.2	386.62	3502.25	386.62	5588.33	386.62	3595.58	386.62	17919.3	386.62	10088.2	386.62	10449.2	386.62	18724.6	386.62	13433.7	386.62	1787.71	386.62	20929.2	386.62	5705.16	386.62	22182.6	386.62	2573.21	386.62	5173.8	386.62	15533.1	386.62	4700.25	386.62	6196.85	386.62	24772.6
387.354	3088.45	387.354	10526.1	387.354	4335.34	387.354	14365.5	387.354	18914.7	387.354	21673.8	387.354	15357.7	387.354	3503.02	387.354	5657.78	387.354	3612.05	387.354	17848.2	387.354	10121.1	387.354	10364.2	387.354	18796.5	387.354	13253.7	387.354	1718.78	387.354	21006.9	387.354	5591.14	387.354	22318	387.354	2521.83	387.354	5218.63	387.354	15560.8	387.354	4596.71	387.354	6233.41	387.354	24814.4
388.088	3096.29	388.088	10357.3	388.088	4317.14	388.088	14411.5	388.088	18722.8	388.088	21723.7	388.088	15371	388.088	3546.75	388.088	5662.71	388.088	3572.25	388.088	18011.3	388.088	10230.5	388.088	10518.1	388.088	18758.1	388.088	13389.1	388.088	1742.76	388.088	20943.8	388.088	5724.14	388.088	22307.5	388.088	2492.41	388.088	5291.63	388.088	15724	388.088	4548.4	388.088	6220.98	388.088	24789.8
388.822	3057.78	388.822	10367	388.822	4319.18	388.822	14444.9	388.822	18702	388.822	21737.7	388.822	15225.1	388.822	3522.77	388.822	5639.48	388.822	3559.71	388.822	17954.8	388.822	10299.4	388.822	10485.4	388.822	18838.1	388.822	13564.1	388.822	1730.91	388.822	21066.8	388.822	5812.03	388.822	22404.8	388.822	2511.62	388.822	5247.21	388.822	15672.8	388.822	4604.43	388.822	6228.38	388.822	24785.9
389.556	3098.81	389.556	10412.2	389.556	4289.27	389.556	14364.9	389.556	18777.8	389.556	21775.9	389.556	15152.7	389.556	3520.08	389.556	5616.64	389.556	3529.01	389.556	17875	389.556	10293.3	389.556	10451.1	389.556	18948.3	389.556	13510.7	389.556	1719.92	389.556	21214.2	389.556	5775.7	389.556	22541.4	389.556	2537.96	389.556	5296.37	389.556	15626.3	389.556	4712.79	389.556	6179.08	389.556	24874.4
390.29	3181.14	390.29	10421.7	390.29	4284.81	390.29	14297.3	390.29	18806.9	390.29	21822.4	390.29	15238.5	390.29	3557.19	390.29	5620.83	390.29	3575.24	390.29	17992.3	390.29	10310.5	390.29	10516.5	390.29	18880.6	390.29	13418.1	390.29	1739.61	390.29	21291.3	390.29	5690.9	390.29	22478.7	390.29	2553.21	390.29	5394.24	390.29	15707.8	390.29	4744.73	390.29	6155.48	390.29	24938.7
391.024	3181.91	391.024	10461.2	391.024	4313.77	391.024	14365.2	391.024	18813	391.024	21864.5	391.024	15374.1	391.024	3557.2	391.024	5673.59	391.024	3716	391.024	18172.1	391.024	10350	391.024	10530.7	391.024	18691.1	391.024	13483.3	391.024	1753.43	391.024	21282.1	391.024	5669.38	391.024	22311.2	391.024	2563.45	391.024	5365.57	391.024	15775.7	391.024	4655.38	391.024	6235.57	391.024	24906.3
391.758	3160.25	391.758	10458.9	391.758	4219.52	391.758	14408.1	391.758	18879.6	391.758	22066.2	391.758	15392.2	391.758	3519.89	391.758	5752.23	391.758	3638.8	391.758	18095.1	391.758	10184.1	391.758	10423.3	391.758	18788.2	391.758	13371	391.758	1741.51	391.758	21042.2	391.758	5745.93	391.758	22582.9	391.758	2556.82	391.758	5343.9	391.758	15724.3	391.758	4587.85	391.758	6213.9	391.758	25005.6
392.492	3189.18	392.492	10494	392.492	4343.16	392.492	14471.2	392.492	18967.3	392.492	21939.9	392.492	15144	392.492	3628.63	392.492	5682.95	392.492	3682.64	392.492	18220.5	392.492	10238.5	392.492	10541.7	392.492	18834.7	392.492	13424.5	392.492	1846.74	392.492	20999.2	392.492	5727.52	392.492	22492.5	392.492	2546.3	392.492	5289.53	392.492	15807.7	392.492	4506.3	392.492	6159.53	392.492	25162.6
393.227	3223.24	393.227	10610.1	393.227	4350.4	393.227	14423.6	393.227	18879.9	393.227	22038	393.227	15318.5	393.227	3507.93	393.227	5607.71	393.227	3681.45	393.227	18101.3	393.227	10290.3	393.227	10595.3	393.227	18942.5	393.227	13496.7	393.227	1805.81	393.227	21217	393.227	5750.86	393.227	22494.3	393.227	2569.01	393.227	5328.91	393.227	15783.6	393.227	4608.83	393.227	6354.87	393.227	25056.2
393.961	3196.18	393.961	10514	393.961	4276.13	393.961	14446.4	393.961	18820.4	393.961	22016.7	393.961	15311.3	393.961	3504.17	393.961	5532.28	393.961	3615.58	393.961	18014.4	393.961	10279.3	393.961	10552.2	393.961	18827.5	393.961	13477.6	393.961	1750.76	393.961	21125.9	393.961	5728.75	393.961	22459.3	393.961	2554.77	393.961	5322.14	393.961	15735.2	393.961	4747.33	393.961	6245.33	393.961	25027.5
394.695	3154.89	394.695	10526.8	394.695	4342.22	394.695	14540.5	394.695	18814.9	394.695	22050.9	394.695	15229.1	394.695	3542.41	394.695	5663.63	394.695	3627.84	394.695	18138	394.695	10292.6	394.695	10539.7	394.695	18855	394.695	13550.3	394.695	1704.01	394.695	21269	394.695	5739.62	394.695	22543	394.695	2558.31	394.695	5366.73	394.695	15640.8	394.695	4669.5	394.695	6259.92	394.695	25124.7
395.429	3174.69	395.429	10552.3	395.429	4405.44	395.429	14651.7	395.429	18750.8	395.429	22085.4	395.429	15340.6	395.429	3524.03	395.429	5718.91	395.429	3641.41	395.429	18258.2	395.429	10316.2	395.429	10570.2	395.429	18929.2	395.429	13566.7	395.429	1735.52	395.429	21253.4	395.429	5735.55	395.429	22607	395.429	2598.94	395.429	5383	395.429	15783.4	395.429	4587.09	395.429	6349.09	395.429	25145
396.163	3180.27	396.163	10629.6	396.163	4376.89	396.163	14649.1	396.163	18846	396.163	22012.4	396.163	15426.4	396.163	3516.05	396.163	5722.95	396.163	3652.58	396.163	18293.8	396.163	10393.9	396.163	10571.1	396.163	18887.8	396.163	13583.4	396.163	1772.08	396.163	21164.9	396.163	5708.28	396.163	22553.5	396.163	2578.69	396.163	5347.47	396.163	15974.1	396.163	4635.59	396.163	6301.45	396.163	25184
396.897	3146.54	396.897	10746.7	396.897	4337.38	396.897	14554.8	396.897	19138.2	396.897	21909.1	396.897	15327.4	396.897	3576.29	396.897	5809.91	396.897	3671.31	396.897	18255.9	396.897	10487.2	396.897	10590.7	396.897	18787.8	396.897	13666	396.897	1730.81	396.897	21265.2	396.897	5713.7	396.897	22534.8	396.897	2486.02	396.897	5345.08	396.897	15906.6	396.897	4733.22	396.897	6158.55	396.897	25332
397.631	3235.11	397.631	10623	397.631	4382.87	397.631	14605.3	397.631	19069.2	397.631	22030.5	397.631	15451.8	397.631	3578.07	397.631	5801.96	397.631	3603.83	397.631	18094.4	397.631	10414.2	397.631	10792.5	397.631	18878	397.631	13618	397.631	1706.77	397.631	21252.2	397.631	5763.53	397.631	22764.7	397.631	2506.53	397.631	5414.74	397.631	15782.1	397.631	4746.2	397.631	6238.72	397.631	25309.5
398.365	3190.36	398.365	10601.1	398.365	4374.09	398.365	14563.2	398.365	18931.5	398.365	22166.5	398.365	15428.1	398.365	3609.66	398.365	5838.81	398.365	3625.76	398.365	18186.5	398.365	10430.9	398.365	10729.3	398.365	19130.7	398.365	13684.7	398.365	1751.52	398.365	21268.9	398.365	5648.59	398.365	22673.5	398.365	2517.94	398.365	5226.96	398.365	15827.8	398.365	4673.37	398.365	6258.9	398.365	25283.2
399.099	3208.28	399.099	10638.5	399.099	4410.46	399.099	14615.4	399.099	19019.4	399.099	21992.6	399.099	15338.9	399.099	3630.84	399.099	5781.38	399.099	3661.59	399.099	18133.7	399.099	10438.9	399.099	10639.1	399.099	19069.1	399.099	13617.8	399.099	1781.52	399.099	21291.7	399.099	5781.58	399.099	22935.8	399.099	2569.51	399.099	5267.91	399.099	15938	399.099	4743.72	399.099	6327.1	399.099	25095.8
399.833	3190.05	399.833	10617.7	399.833	4473.42	399.833	14626.8	399.833	19163.5	399.833	22065.9	399.833	15276.5	399.833	3638.47	399.833	5759.49	399.833	3656.56	399.833	18102	399.833	10405.5	399.833	10654.5	399.833	19002.9	399.833	13701.1	399.833	1742.75	399.833	21301.8	399.833	5751.46	399.833	22789.3	399.833	2551.48	399.833	5343.06	399.833	16039.6	399.833	4737.49	399.833	6368.53	399.833	25218.4
400.567	3203.65	400.567	10468.3	400.567	4447.38	400.567	14764.3	400.567	19103	400.567	22217.5	400.567	15402	400.567	3631.25	400.567	5770.71	400.567	3706.74	400.567	18193.3	400.567	10434.2	400.567	10689.8	400.567	18972.7	400.567	13657.9	400.567	1756.75	400.567	21371.9	400.567	5780.87	400.567	22777.6	400.567	2583.21	400.567	5366.63	400.567	16027.2	400.567	4699.96	400.567	6296.06	400.567	25078.1
401.301	3206.94	401.301	10524.2	401.301	4464.82	401.301	14730.6	401.301	19112	401.301	22333.8	401.301	15450.1	401.301	3565.07	401.301	5746.09	401.301	3642.31	401.301	18368.9	401.301	10484.3	401.301	10786.5	401.301	19012.1	401.301	13758.7	401.301	1781.55	401.301	21355.3	401.301	5775.61	401.301	22836.9	401.301	2586.25	401.301	5397.87	401.301	15954.9	401.301	4718.96	401.301	6231.31	401.301	25198.7
402.035	3204.1	402.035	10653.5	402.035	4450.64	402.035	14615.2	402.035	19143.3	402.035	22347.7	402.035	15515.2	402.035	3521.02	402.035	5749.47	402.035	3580.18	402.035	18410.8	402.035	10465.9	402.035	10743.2	402.035	19111.1	402.035	13812.9	402.035	1807.31	402.035	21415.9	402.035	5760.89	402.035	22923.6	402.035	2551.03	402.035	5439.13	402.035	15946.4	402.035	4777.11	402.035	6270.13	402.035	25349.9
402.769	3236.88	402.769	10672.6	402.769	4356.26	402.769	14573.7	402.769	19127.8	402.769	22360	402.769	15618.4	402.769	3558.93	402.769	5783.39	402.769	3645.67	402.769	18336.1	402.769	10382.2	402.769	10584.7	402.769	19137	402.769	13635.8	402.769	1836.48	402.769	21583.4	402.769	5787.74	402.769	23061.5	402.769	2534.07	402.769	5438.68	402.769	15975.8	402.769	4769.64	402.769	6347.84	402.769	25235.9
403.504	3287.19	403.504	10763.8	403.504	4361.67	403.504	14506.8	403.504	19221.6	403.504	22521.2	403.504	15480	403.504	3599.18	403.504	5711.76	403.504	3683.53	403.504	18417.9	403.504	10368.4	403.504	10683.4	403.504	19005.7	403.504	13550.6	403.504	1825.8	403.504	21514.4	403.504	5780.57	403.504	23123.2	403.504	2556.79	403.504	5384.48	403.504	15897.6	403.504	4675.49	403.504	6326.61	403.504	25315.7
404.238	3195.79	404.238	10810.8	404.238	4392.42	404.238	14705.9	404.238	18937.8	404.238	22404.8	404.238	15623.5	404.238	3636.69	404.238	5700.27	404.238	3711.48	404.238	18209.8	404.238	10505.2	404.238	10620.6	404.238	19250.7	404.238	13673.6	404.238	1768.46	404.238	21411.9	404.238	5742.29	404.238	22715.5	404.238	2574.43	404.238	5371.84	404.238	15976.1	404.238	4812.67	404.238	6355.8	404.238	25526.8
404.972	3185.25	404.972	10753.8	404.972	4474.09	404.972	14550.4	404.972	19044.1	404.972	22511.1	404.972	15402.2	404.972	3561.17	404.972	5812.67	404.972	3681.62	404.972	18296.7	404.972	10467.5	404.972	10748.8	404.972	18987.2	404.972	13802.7	404.972	1794.8	404.972	21404.8	404.972	5806.4	404.972	22887.6	404.972	2595.5	404.972	5512.33	404.972	16029.6	404.972	4746.81	404.972	6395.31	404.972	25417
405.706	3306.3	405.706	10838.6	405.706	4408.39	405.706	14728.3	405.706	19363.3	405.706	22480	405.706	15669.3	405.706	3598.29	405.706	5815.91	405.706	3647.91	405.706	18272.1	405.706	10566.2	405.706	10750.8	405.706	19247.7	405.706	13776.9	405.706	1786.43	405.706	21463	405.706	5800.03	405.706	22886.3	405.706	2629.81	405.706	5499.52	405.706	15974.7	405.706	4746.76	405.706	6363.53	405.706	25295.6
406.44	3285.25	406.44	10693.5	406.44	4486.07	406.44	14687.4	406.44	19372.1	406.44	22398.1	406.44	15585.7	406.44	3636.04	406.44	5888.95	406.44	3660.44	406.44	18509.5	406.44	10588.8	406.44	10695.3	406.44	19315	406.44	13702.8	406.44	1763.51	406.44	21457.1	406.44	5809.75	406.44	22883.9	406.44	2651.44	406.44	5478.56	406.44	15972.1	406.44	4713.65	406.44	6468.88	406.44	25312.3
407.174	3194.52	407.174	10765	407.174	4439.13	407.174	14759.1	407.174	19350.7	407.174	22354.1	407.174	15450.6	407.174	3655.34	407.174	5897.02	407.174	3712.66	407.174	18593.6	407.174	10592.5	407.174	10663.7	407.174	19292.1	407.174	13796.3	407.174	1750.36	407.174	21499.4	407.174	5798.34	407.174	22795.4	407.174	2575.38	407.174	5493.85	407.174	15998.7	407.174	4714.72	407.174	6460.71	407.174	25499.8
407.908	3213.38	407.908	10802.5	407.908	4368.97	407.908	14965.7	407.908	19402.4	407.908	22362.7	407.908	15575.8	407.908	3674.04	407.908	5884.22	407.908	3742.89	407.908	18498.7	407.908	10629.9	407.908	10760.4	407.908	19365.6	407.908	13915.2	407.908	1771.23	407.908	21629.7	407.908	5835.48	407.908	22768.7	407.908	2525.63	407.908	5494.49	407.908	16008	407.908	4701.97	407.908	6469.11	407.908	25614.8
408.642	3286.39	408.642	10733.6	408.642	4406.91	408.642	15022.4	408.642	19437.4	408.642	22403.5	408.642	15797.9	408.642	3686.97	408.642	5905.13	408.642	3755.27	408.642	18495.5	408.642	10650.2	408.642	10900.2	408.642	19452.9	408.642	13927.9	408.642	1808.45	408.642	21718.7	408.642	5870.84	408.642	22897.9	408.642	2591.91	408.642	5462.2	408.642	16073.1	408.642	4694.94	408.642	6513.22	408.642	25586.6
409.376	3220.97	409.376	10924.8	409.376	4436.3	409.376	14842.8	409.376	19409	409.376	22481	409.376	15749.4	409.376	3658.89	409.376	5912.26	409.376	3782.62	409.376	18643.5	409.376	10582.7	409.376	10897.2	409.376	19378.4	409.376	13920.1	409.376	1815.67	409.376	21648.2	409.376	5797.1	409.376	23023.4	409.376	2663.55	409.376	5448.84	409.376	16226.7	409.376	4791.08	409.376	6400.04	409.376	25660.9
410.11	3281.92	410.11	10893	410.11	4475.62	410.11	14979.2	410.11	19401.6	410.11	22618.1	410.11	15692.2	410.11	3593.18	410.11	5953.35	410.11	3659.93	410.11	18486	410.11	10541.2	410.11	10926.1	410.11	19435.3	410.11	13873.4	410.11	1805.93	410.11	21669.5	410.11	5934.61	410.11	22994.6	410.11	2608.31	410.11	5453.66	410.11	16077.8	410.11	4825.13	410.11	6500.71	410.11	25861.7
410.844	3205.47	410.844	10874.6	410.844	4527.47	410.844	14963.3	410.844	19452.5	410.844	22441.4	410.844	15695.7	410.844	3596.69	410.844	5866.37	410.844	3757.47	410.844	18729.4	410.844	10620.3	410.844	10891	410.844	19441.5	410.844	13918.2	410.844	1745.3	410.844	21960.4	410.844	6002.27	410.844	23061.3	410.844	2632.92	410.844	5465.96	410.844	16092.7	410.844	4715.3	410.844	6439.21	410.844	25593.7
411.578	3231.17	411.578	10931.1	411.578	4422.15	411.578	14721.7	411.578	19414.5	411.578	22477.3	411.578	15763.7	411.578	3606.62	411.578	5853.36	411.578	3738.74	411.578	18670.2	411.578	10602.8	411.578	10777.5	411.578	19537.9	411.578	13826.9	411.578	1755.24	411.578	21791.5	411.578	5916.89	411.578	23304.1	411.578	2639.84	411.578	5475.87	411.578	16229.5	411.578	4734.22	411.578	6455.77	411.578	25807.5
412.312	3204.16	412.312	10809.3	412.312	4438.56	412.312	14769.6	412.312	19513.6	412.312	22553.3	412.312	15690.9	412.312	3613.08	412.312	5873.94	412.312	3676.19	412.312	18638.7	412.312	10570.3	412.312	10741.4	412.312	19439	412.312	13854	412.312	1792.35	412.312	21821.8	412.312	5870.32	412.312	23088.1	412.312	2675.28	412.312	5574.67	412.312	16194.8	412.312	4692.32	412.312	6418.49	412.312	25713.3
413.046	3184.63	413.046	10796.7	413.046	4479.75	413.046	14951.2	413.046	19535.3	413.046	22554.4	413.046	15777.6	413.046	3670.53	413.046	5904.88	413.046	3692.07	413.046	18696.8	413.046	10615.6	413.046	10712.7	413.046	19526.9	413.046	13842	413.046	1808	413.046	21753.7	413.046	5899.08	413.046	23192.7	413.046	2640.76	413.046	5585.7	413.046	16213.1	413.046	4695.97	413.046	6471.25	413.046	25811.6
413.78	3236.23	413.78	10842.1	413.78	4462.93	413.78	15046.9	413.78	19490.8	413.78	22631.7	413.78	15825	413.78	3707.39	413.78	5860.26	413.78	3762.48	413.78	18684.4	413.78	10731.4	413.78	10820.8	413.78	19612.3	413.78	13853.6	413.78	1808.88	413.78	21812.3	413.78	5944.63	413.78	23327	413.78	2589.14	413.78	5574.63	413.78	16312.2	413.78	4761.23	413.78	6560.7	413.78	25969.9
414.515	3288.32	414.515	10896.1	414.515	4445.96	414.515	14984.8	414.515	19481.6	414.515	22767	414.515	15788.4	414.515	3727.15	414.515	5786.58	414.515	3796.56	414.515	18608	414.515	10816.8	414.515	10942.9	414.515	19537.1	414.515	13925.2	414.515	1821.52	414.515	21988.9	414.515	5949.14	414.515	23239.1	414.515	2591.05	414.515	5563.02	414.515	16356.8	414.515	4850.88	414.515	6524.34	414.515	25944.7
415.249	3263.27	415.249	10969.4	415.249	4465.76	415.249	14882.5	415.249	19530.9	415.249	22741	415.249	15880.7	415.249	3763.91	415.249	5828.06	415.249	3761.83	415.249	18630.1	415.249	10775.6	415.249	10881.3	415.249	19430.3	415.249	14003.6	415.249	1845.2	415.249	21959.5	415.249	5919.4	415.249	23225.8	415.249	2630.61	415.249	5483.68	415.249	16276.9	415.249	4891.79	415.249	6393.85	415.249	25822.2
415.983	3297.71	415.983	10900.5	415.983	4339.58	415.983	14924.4	415.983	19588.7	415.983	22572.5	415.983	16000.6	415.983	3668.81	415.983	5965.83	415.983	3737.39	415.983	18713.2	415.983	10648.4	415.983	10944	415.983	19388.9	415.983	14116.4	415.983	1842.86	415.983	21835.5	415.983	5908.27	415.983	23448.5	415.983	2639.59	415.983	5433.06	415.983	16236.9	415.983	4776.28	415.983	6508.65	415.983	25820.7
416.717	3229.13	416.717	11080.3	416.717	4424.86	416.717	14972.9	416.717	19697.7	416.717	22713.2	416.717	15811.1	416.717	3644.19	416.717	5909.42	416.717	3741.79	416.717	18747.5	416.717	10663.4	416.717	10921.9	416.717	19660.4	416.717	14066.2	416.717	1852.53	416.717	22015.3	416.717	5813.08	416.717	23377.1	416.717	2667.79	416.717	5586.42	416.717	16323.3	416.717	4735.74	416.717	6253.93	416.717	25665.1
417.451	3249.5	417.451	11003.8	417.451	4506.81	417.451	15039	417.451	19623.5	417.451	22884.8	417.451	15731.5	417.451	3722.48	417.451	5942.35	417.451	3699.33	417.451	18685.9	417.451	10667.4	417.451	10820.8	417.451	19441.4	417.451	13920.9	417.451	1844.63	417.451	21990.2	417.451	5854.45	417.451	23349.6	417.451	2705.19	417.451	5497.9	417.451	16229.4	417.451	4855.19	417.451	6478.65	417.451	25809
418.185	3261.19	418.185	10886.3	418.185	4513.39	418.185	14884.5	418.185	19461.6	418.185	22846.7	418.185	15702.1	418.185	3718.62	418.185	5953.33	418.185	3797.23	418.185	18487.3	418.185	10736.5	418.185	10898.6	418.185	19457.1	418.185	13980.5	418.185	1856.64	418.185	21865	418.185	5915.63	418.185	23306.8	418.185	2646.39	418.185	5475.67	418.185	16249.2	418.185	4867.91	418.185	6524.44	418.185	25805.7
418.919	3264.6	418.919	10929.3	418.919	4538.1	418.919	15006.7	418.919	19567.8	418.919	22794.5	418.919	15776.5	418.919	3675.72	418.919	5941.79	418.919	3850.96	418.919	18590.9	418.919	10764.8	418.919	10953.4	418.919	19657.7	418.919	14012.2	418.919	1817.16	418.919	22024.3	418.919	5904.78	418.919	23318.4	418.919	2592.18	418.919	5454.19	418.919	16367.3	418.919	4769.14	418.919	6502.19	418.919	25819.4
419.653	3256.84	419.653	10977.8	419.653	4513.08	419.653	15145.4	419.653	19647	419.653	22837.7	419.653	15875.6	419.653	3643.41	419.653	5904.21	419.653	3782.61	419.653	18836.6	419.653	10728.1	419.653	10864.7	419.653	19581.6	419.653	14007.2	419.653	1822.81	419.653	22046.8	419.653	5906.55	419.653	23276	419.653	2608.03	419.653	5480.83	419.653	16354.4	419.653	4795.26	419.653	6536.91	419.653	25853.8
420.387	3273.52	420.387	11004.2	420.387	4501.41	420.387	15126.8	420.387	19622.3	420.387	22866.9	420.387	15899.8	420.387	3688.62	420.387	5925.61	420.387	3711.85	420.387	18937.4	420.387	10671.5	420.387	10825.5	420.387	19389	420.387	14030.4	420.387	1831.66	420.387	21989.7	420.387	5938.21	420.387	23206.7	420.387	2649.6	420.387	5522.56	420.387	16337.7	420.387	4882.63	420.387	6552.44	420.387	25864.1
421.121	3320.67	421.121	11046.6	421.121	4530.47	421.121	15068.7	421.121	19635.2	421.121	22782.1	421.121	15883.7	421.121	3765.42	421.121	6035.67	421.121	3759.43	421.121	18917.8	421.121	10635.8	421.121	10946.8	421.121	19489.4	421.121	14069.6	421.121	1799.3	421.121	22113.6	421.121	5951	421.121	23193.2	421.121	2641.27	421.121	5478.21	421.121	16419.6	421.121	4855.85	421.121	6480.38	421.121	25886.1
421.855	3327.07	421.855	11004.1	421.855	4420.72	421.855	15075.3	421.855	19626.8	421.855	22741.8	421.855	15977.4	421.855	3707.17	421.855	6082.91	421.855	3827.43	421.855	19064	421.855	10648	421.855	10957.2	421.855	19693.6	421.855	14066	421.855	1866.84	421.855	22144.3	421.855	5931.6	421.855	23192.6	421.855	2606.28	421.855	5385.08	421.855	16290.2	421.855	4826.79	421.855	6466.7	421.855	26013.5
422.589	3334.99	422.589	11069.9	422.589	4477.91	422.589	15063.2	422.589	19655	422.589	22917.7	422.589	16001.8	422.589	3789.86	422.589	6045.84	422.589	3749.13	422.589	19013	422.589	10922.9	422.589	11081.8	422.589	19618.2	422.589	14253.6	422.589	1836.05	422.589	22240.7	422.589	5791.18	422.589	23320.1	422.589	2687.95	422.589	5660.92	422.589	16385.8	422.589	4846.96	422.589	6450.1	422.589	26105.8
423.323	3283.05	423.323	10974.9	423.323	4526.31	423.323	15192.5	423.323	19757.8	423.323	22903.1	423.323	15814.4	423.323	3659.11	423.323	5909.46	423.323	3792.92	423.323	18983	423.323	10796.2	423.323	10934.9	423.323	19770.4	423.323	13906.9	423.323	1816.67	423.323	22011.1	423.323	5939.87	423.323	23440.7	423.323	2642.19	423.323	5595.81	423.323	16238.9	423.323	4810	423.323	6532.8	423.323	26067.3
424.057	3345.23	424.057	10912.4	424.057	4446.55	424.057	15107	424.057	19819.8	424.057	22948.8	424.057	16154.3	424.057	3797.98	424.057	5977.19	424.057	3820.99	424.057	19059.8	424.057	10805.7	424.057	11053	424.057	19726.2	424.057	14161.3	424.057	1809.45	424.057	22114.2	424.057	5942.46	424.057	23344.9	424.057	2651.25	424.057	5538.95	424.057	16642.3	424.057	4952.2	424.057	6400.61	424.057	26028.5
424.791	3297.15	424.791	11039.2	424.791	4505.39	424.791	15030.6	424.791	19783.2	424.791	22894.2	424.791	16043.5	424.791	3706.57	424.791	6014.94	424.791	3822.24	424.791	19015.5	424.791	10734.2	424.791	10932	424.791	19706	424.791	14133.4	424.791	1800.96	424.791	22264.1	424.791	5976.24	424.791	23502.3	424.791	2682.37	424.791	5668.09	424.791	16537.9	424.791	4857.77	424.791	6424.83	424.791	26012.2
425.526	3297.07	425.526	11138.4	425.526	4527.44	425.526	15045.8	425.526	19794.1	425.526	22865.4	425.526	15898.6	425.526	3735.34	425.526	5984.37	425.526	3794	425.526	18848.8	425.526	10740.2	425.526	10895.4	425.526	19740.5	425.526	14094.8	425.526	1808.98	425.526	22220.9	425.526	5945.14	425.526	23528.9	425.526	2679.21	425.526	5654.85	425.526	16398.1	425.526	4874.2	425.526	6459.34	425.526	26022.5
426.26	3314.91	426.26	11019.4	426.26	4492.17	426.26	15118.7	426.26	19833	426.26	22914.7	426.26	15953.8	426.26	3815.75	426.26	5978.84	426.26	3772.2	426.26	18762.7	426.26	10739.6	426.26	10920.8	426.26	19657.4	426.26	14146.8	426.26	1820	426.26	22167.8	426.26	5887.72	426.26	23542.7	426.26	2666.63	426.26	5554.67	426.26	16384.4	426.26	4968.07	426.26	6525.8	426.26	26032.6
426.994	3281.48	426.994	10899.3	426.994	4475.44	426.994	15147.7	426.994	19843.6	426.994	22958.8	426.994	16018.1	426.994	3763.66	426.994	6004.36	426.994	3780.47	426.994	18884.5	426.994	10739.3	426.994	10967.2	426.994	19586.4	426.994	14149.7	426.994	1820.56	426.994	22208.1	426.994	5901.87	426.994	23608.7	426.994	2667.17	426.994	5552.48	426.994	16392.2	426.994	4937.06	426.994	6605.68	426.994	25992.7
427.728	3277.29	427.728	11118.8	427.728	4498.77	427.728	15101.8	427.728	19821.6	427.728	22952.4	427.728	15935.8	427.728	3702.87	427.728	5952.19	427.728	3789.39	427.728	19055.4	427.728	10881.9	427.728	11146.9	427.728	19794.4	427.728	14084	427.728	1815.69	427.728	22147.7	427.728	5984.48	427.728	23456	427.728	2664.65	427.728	5597.01	427.728	16446.1	427.728	4829	427.728	6550.49	427.728	25879.4
428.462	3334.89	428.462	11159.7	428.462	4623.28	428.462	15190.9	428.462	19609.4	428.462	23118.8	428.462	16082.1	428.462	3696.25	428.462	5897.3	428.462	3747.43	428.462	18940.6	428.462	10739.3	428.462	11011.7	428.462	19607.5	428.462	14204.7	428.462	1782.73	428.462	22104.9	428.462	6041.11	428.462	23469.2	428.462	2711.78	428.462	5564.71	428.462	16505.4	428.462	4828.63	428.462	6566.74	428.462	25776.8
429.196	3233.4	429.196	11003	429.196	4549.32	429.196	15189.1	429.196	19656.9	429.196	23095	429.196	15933.3	429.196	3681.28	429.196	6072.5	429.196	3696.37	429.196	18820	429.196	10801.8	429.196	11024	429.196	19824.1	429.196	14313	429.196	1777.45	429.196	22273.1	429.196	5930.18	429.196	23340.6	429.196	2688.89	429.196	5615.78	429.196	16380.3	429.196	4821.58	429.196	6542.97	429.196	25932.1
429.93	3235.5	429.93	11079.9	429.93	4464.9	429.93	15129.1	429.93	19882.4	429.93	22945.7	429.93	15946.1	429.93	3618.81	429.93	6126.67	429.93	3686.36	429.93	18894.2	429.93	10696.1	429.93	11032.3	429.93	19689	429.93	14155.2	429.93	1812.43	429.93	22191.5	429.93	5981.72	429.93	23458.7	429.93	2669.19	429.93	5632.15	429.93	16516.5	429.93	4800.76	429.93	6514.28	429.93	25941
430.664	3307.51	430.664	11116.9	430.664	4425.43	430.664	14974.8	430.664	19905.1	430.664	23039.6	430.664	15981	430.664	3669.15	430.664	6039.99	430.664	3770.72	430.664	18894.7	430.664	10772.2	430.664	11081	430.664	19645.4	430.664	14140.2	430.664	1818.26	430.664	22287.8	430.664	5998.07	430.664	23531.8	430.664	2698.84	430.664	5582.51	430.664	16535.8	430.664	4790.47	430.664	6573.62	430.664	25818.9
431.398	3354.36	431.398	11021.2	431.398	4469.94	431.398	14973.1	431.398	19871.7	431.398	23096.7	431.398	16018	431.398	3706.95	431.398	6060.99	431.398	3794.67	431.398	18982	431.398	10812.9	431.398	11060.9	431.398	19543.2	431.398	14103.6	431.398	1796.56	431.398	22306.7	431.398	5973.86	431.398	23636.7	431.398	2703.15	431.398	5535	431.398	16436.4	431.398	4853.7	431.398	6601.86	431.398	25879.5
432.132	3368.7	432.132	10978.8	432.132	4560	432.132	15018.1	432.132	19833.2	432.132	23070.3	432.132	16009.8	432.132	3729.63	432.132	6033.97	432.132	3774.01	432.132	19118.2	432.132	10822.6	432.132	11042.7	432.132	19655.7	432.132	14157.5	432.132	1807.07	432.132	22190.6	432.132	5985.28	432.132	23681.1	432.132	2690.93	432.132	5591.13	432.132	16461	432.132	4886.73	432.132	6582.02	432.132	26116.2
432.866	3344.71	432.866	11063.7	432.866	4591.27	432.866	15076	432.866	19804	432.866	23042.3	432.866	15949.3	432.866	3748.02	432.866	5977.69	432.866	3756.06	432.866	19148	432.866	10835.7	432.866	10996.3	432.866	19771.6	432.866	14222	432.866	1839.66	432.866	22145.4	432.866	6012.33	432.866	23594.3	432.866	2671.66	432.866	5621.96	432.866	16520.6	432.866	4863	432.866	6560.67	432.866	26175.2
433.6	3296.84	433.6	11131.1	433.6	4543.37	433.6	15196.6	433.6	19749	433.6	23110.7	433.6	15911.9	433.6	3748.44	433.6	6042.9	433.6	3748.56	433.6	19019.2	433.6	10835	433.6	10926.4	433.6	19560.1	433.6	14187.4	433.6	1836.98	433.6	22259.5	433.6	5999.7	433.6	23539.9	433.6	2648.19	433.6	5507.67	433.6	16501.7	433.6	4867.75	433.6	6570.7	433.6	25916.4
434.334	3321.34	434.334	11070	434.334	4578.22	434.334	15213.2	434.334	19563.1	434.334	23331.2	434.334	15977.7	434.334	3759.8	434.334	6035.66	434.334	3767.99	434.334	18933	434.334	10845.9	434.334	11097	434.334	19615.2	434.334	14359.7	434.334	1829.18	434.334	22212	434.334	6018.09	434.334	23794.6	434.334	2673.21	434.334	5528.37	434.334	16789.8	434.334	4899.46	434.334	6605.96	434.334	25892.8
435.068	3315.16	435.068	11106.1	435.068	4542.98	435.068	15278.4	435.068	19741	435.068	23174.4	435.068	15920.4	435.068	3711.35	435.068	6105.26	435.068	3721.3	435.068	19232.5	435.068	10744.5	435.068	10888.2	435.068	19816.9	435.068	14165.9	435.068	1896.14	435.068	22257.9	435.068	5964.35	435.068	23772.6	435.068	2729.59	435.068	5595.32	435.068	16451.5	435.068	4767.31	435.068	6705.51	435.068	26105.7
435.802	3259.17	435.802	11008	435.802	4505.17	435.802	15217.1	435.802	19931	435.802	22959.3	435.802	16167	435.802	3680.88	435.802	6015.72	435.802	3795.37	435.802	18984.3	435.802	10664.5	435.802	10870.9	435.802	19710.1	435.802	14292.7	435.802	1861.17	435.802	22321.9	435.802	5884.64	435.802	23610.1	435.802	2697.42	435.802	5659	435.802	16397.4	435.802	4918.14	435.802	6566.78	435.802	25911.7
436.537	3279.6	436.537	11047.7	436.537	4484.95	436.537	15103	436.537	19863.7	436.537	22872.2	436.537	16140.2	436.537	3674.52	436.537	6001	436.537	3789.51	436.537	18829.4	436.537	10712.9	436.537	10966.3	436.537	19634.8	436.537	14184.8	436.537	1804.72	436.537	22213.9	436.537	5967.79	436.537	23566.2	436.537	2713.53	436.537	5695.73	436.537	16448.7	436.537	4888.79	436.537	6476.42	436.537	25963.4
437.271	3342.32	437.271	11142.5	437.271	4484.35	437.271	15145	437.271	19966.3	437.271	23057.8	437.271	16014.1	437.271	3722.46	437.271	6012.85	437.271	3750.07	437.271	18902.3	437.271	10747.1	437.271	11043	437.271	19659.3	437.271	14094.5	437.271	1819.31	437.271	22096.9	437.271	5974.18	437.271	23809.5	437.271	2711.02	437.271	5555.92	437.271	16473.4	437.271	4868.13	437.271	6557.79	437.271	25973.7
438.005	3303.8	438.005	11102.4	438.005	4521.17	438.005	15175.8	438.005	20033.9	438.005	23081	438.005	15969.2	438.005	3780.65	438.005	6009.87	438.005	3794.83	438.005	19084.4	438.005	10778.3	438.005	11059.9	438.005	19850.5	438.005	14108	438.005	1832.97	438.005	22227.2	438.005	5963.57	438.005	23882.5	438.005	2683.74	438.005	5536.88	438.005	16503.3	438.005	4847.26	438.005	6608.85	438.005	25988.8
438.739	3261.27	438.739	10986.3	438.739	4524.21	438.739	15156.9	438.739	19905.6	438.739	22978.7	438.739	16057.2	438.739	3783.99	438.739	5984.84	438.739	3819.75	438.739	19143.1	438.739	10830.9	438.739	10965.5	438.739	19884.2	438.739	14104.8	438.739	1827.38	438.739	22426.2	438.739	5997.38	438.739	23678.3	438.739	2671.94	438.739	5618.05	438.739	16451.5	438.739	4845.5	438.739	6639.38	438.739	26079.5
439.473	3279.38	439.473	10958.5	439.473	4491.33	439.473	15145	439.473	19746.1	439.473	22965.6	439.473	16155.2	439.473	3767.03	439.473	5970.46	439.473	3752.45	439.473	19100.5	439.473	10911.2	439.473	10880.7	439.473	19714.7	439.473	14061	439.473	1836.84	439.473	22344.4	439.473	5990.12	439.473	23549	439.473	2675.19	439.473	5637.81	439.473	16389.1	439.473	4872.19	439.473	6637.37	439.473	26129.7
440.207	3227.44	440.207	11058.6	440.207	4531.82	440.207	15165.5	440.207	19813.5	440.207	22957.8	440.207	16097.9	440.207	3823.43	440.207	5983.23	440.207	3757.76	440.207	19180.5	440.207	10982.1	440.207	11006.5	440.207	19827.2	440.207	14142.4	440.207	1864.13	440.207	22019.3	440.207	5864.44	440.207	23706.3	440.207	2651.47	440.207	5614.46	440.207	16558.3	440.207	4873.35	440.207	6458.69	440.207	25985.8
440.941	3294.97	440.941	11255.6	440.941	4508	440.941	15371	440.941	19884.4	440.941	23054.9	440.941	15987.1	440.941	3785.69	440.941	5919.07	440.941	3857.55	440.941	19004.3	440.941	10876.7	440.941	10963.6	440.941	19995	440.941	14234.2	440.941	1880.64	440.941	22084.4	440.941	5946.25	440.941	23489.6	440.941	2681.21	440.941	5473.61	440.941	16579.9	440.941	4890.18	440.941	6499.25	440.941	25975.5
441.675	3241.19	441.675	11073.1	441.675	4508	441.675	15000.7	441.675	19867.6	441.675	22937.4	441.675	16015.4	441.675	3776.85	441.675	6093.62	441.675	3816.01	441.675	18716	441.675	10869.7	441.675	11078.2	441.675	19699.7	441.675	14240.4	441.675	1841.76	441.675	22144.4	441.675	5977.11	441.675	23602.4	441.675	2661.82	441.675	5513.28	441.675	16528.8	441.675	4845.22	441.675	6579.47	441.675	25882
442.409	3253.57	442.409	11153.5	442.409	4512.78	442.409	15133	442.409	19844.5	442.409	23077.3	442.409	16059.5	442.409	3720.24	442.409	5975.77	442.409	3829.52	442.409	18763.3	442.409	10706.8	442.409	10915.6	442.409	19854.2	442.409	14372.8	442.409	1840.39	442.409	22172.4	442.409	5940.85	442.409	23671.3	442.409	2723.12	442.409	5599.3	442.409	16439.3	442.409	4863.37	442.409	6551.84	442.409	25980.8
443.143	3343.78	443.143	11192.3	443.143	4541.81	443.143	15159.3	443.143	19721.7	443.143	22970.9	443.143	16079.6	443.143	3695.83	443.143	5965.2	443.143	3824.5	443.143	18731.5	443.143	10778.6	443.143	11093.8	443.143	19612	443.143	14380.1	443.143	1838.97	443.143	22327.5	443.143	5915.3	443.143	23671	443.143	2721.26	443.143	5593.39	443.143	16347	443.143	4867.64	443.143	6588.04	443.143	26089
443.877	3366.52	443.877	11125	443.877	4543.21	443.877	15087.6	443.877	19828.3	443.877	23025.5	443.877	15945	443.877	3760.62	443.877	6018.94	443.877	3815.51	443.877	18831.7	443.877	10783	443.877	11086.8	443.877	19604.6	443.877	14234.1	443.877	1823.4	443.877	22418.5	443.877	6004.06	443.877	23620.5	443.877	2693.79	443.877	5497.38	443.877	16499.9	443.877	4859.09	443.877	6575.1	443.877	26178.9
444.611	3341.38	444.611	11120	444.611	4566.45	444.611	15130.7	444.611	19840.8	444.611	23043.3	444.611	15882.4	444.611	3747	444.611	6056.93	444.611	3820.44	444.611	19037.7	444.611	10777.4	444.611	11011	444.611	19721.7	444.611	14157	444.611	1862.22	444.611	22405.9	444.611	5989.29	444.611	23624.2	444.611	2668.7	444.611	5514.09	444.611	16485.7	444.611	4845.83	444.611	6526.15	444.611	26131.9
445.345	3315.16	445.345	11144.9	445.345	4549.08	445.345	15195	445.345	19762.1	445.345	22959.7	445.345	15895.9	445.345	3674.44	445.345	6058.03	445.345	3809.4	445.345	19141.9	445.345	10846.2	445.345	11016	445.345	19779.8	445.345	14177.4	445.345	1909.29	445.345	22385.2	445.345	5891.6	445.345	23758.5	445.345	2679.86	445.345	5619.3	445.345	16440.4	445.345	4866.49	445.345	6507.28	445.345	26023
446.079	3294.81	446.079	11059.2	446.079	4410.81	446.079	15079.9	446.079	19849.3	446.079	23010.5	446.079	15866.8	446.079	3707.17	446.079	6016.42	446.079	3777.87	446.079	19048.2	446.079	10910.6	446.079	10995.5	446.079	19850.1	446.079	14209.3	446.079	1857.81	446.079	22361.6	446.079	5918.84	446.079	23846.1	446.079	2704.74	446.079	5636.83	446.079	16703.5	446.079	4917.25	446.079	6534.54	446.079	26058.2
446.813	3304.51	446.813	11044	446.813	4347.46	446.813	15035.2	446.813	19708.6	446.813	23063	446.813	16038.7	446.813	3734.93	446.813	5903.64	446.813	3823.86	446.813	18928.6	446.813	10904.7	446.813	10969.1	446.813	19869.4	446.813	14393.8	446.813	1786.28	446.813	22207.9	446.813	5932.43	446.813	23514.5	446.813	2620.91	446.813	5668.51	446.813	16552.2	446.813	4890.65	446.813	6570.21	446.813	26179.4
447.548	3263.05	447.548	11135.9	447.548	4427.74	447.548	15101.5	447.548	19960.9	447.548	22835.4	447.548	15795.5	447.548	3743.75	447.548	5937.24	447.548	3803.57	447.548	18804.8	447.548	10726	447.548	11015.9	447.548	19974.6	447.548	14216	447.548	1788.93	447.548	22641.2	447.548	5927.12	447.548	23547.3	447.548	2638.6	447.548	5728.65	447.548	16397.5	447.548	4942.82	447.548	6609.12	447.548	26017.1
448.282	3316.31	448.282	10981.9	448.282	4522.83	448.282	15186.6	448.282	20070.3	448.282	23019	448.282	15915.9	448.282	3702.74	448.282	6020.79	448.282	3747.13	448.282	19028.8	448.282	10872.9	448.282	11157.6	448.282	19819.2	448.282	14245.6	448.282	1840.57	448.282	22169.8	448.282	5945.97	448.282	23563.5	448.282	2650.21	448.282	5661.87	448.282	16715.7	448.282	4927.61	448.282	6635.01	448.282	25932
449.016	3302.66	449.016	10996.6	449.016	4474.91	449.016	15262.7	449.016	19870.3	449.016	22930.5	449.016	16023.3	449.016	3684.12	449.016	6031.01	449.016	3776.6	449.016	19094.1	449.016	10821.6	449.016	11030.7	449.016	19728.3	449.016	14130.1	449.016	1824.51	449.016	22234.8	449.016	5845.23	449.016	23742.9	449.016	2660.96	449.016	5549.47	449.016	16719.2	449.016	4909.32	449.016	6671.85	449.016	25945.8
449.75	3284.97	449.75	11054.7	449.75	4452.37	449.75	15267.6	449.75	19875.8	449.75	23230.3	449.75	16022.2	449.75	3725.71	449.75	6077.85	449.75	3846.35	449.75	19160	449.75	10840.1	449.75	11009	449.75	19694	449.75	14159.5	449.75	1829.15	449.75	22227	449.75	5891.21	449.75	23758.9	449.75	2679.74	449.75	5636.5	449.75	16592.2	449.75	4885.74	449.75	6655.93	449.75	26114.9
450.484	3328.04	450.484	11120.9	450.484	4472.89	450.484	15259	450.484	19970.9	450.484	23161.4	450.484	16006.6	450.484	3766.25	450.484	6057.36	450.484	3788.28	450.484	19135.1	450.484	10910.5	450.484	11000.9	450.484	19744.9	450.484	14226.1	450.484	1842.61	450.484	22150.5	450.484	5963.06	450.484	23625.5	450.484	2692.07	450.484	5672.16	450.484	16483	450.484	4818.68	450.484	6555.52	450.484	26145.1
451.218	3378.16	451.218	11155.4	451.218	4503.61	451.218	15300.3	451.218	20013.6	451.218	22919.8	451.218	16094.4	451.218	3747.95	451.218	6009.81	451.218	3796.69	451.218	19031.7	451.218	10898.8	451.218	10971.1	451.218	19820.2	451.218	14210.1	451.218	1814.2	451.218	22165.2	451.218	5988.77	451.218	23486.2	451.218	2711.22	451.218	5642.75	451.218	16458.4	451.218	4804.55	451.218	6494.38	451.218	26028.2
451.952	3364.11	451.952	11112	451.952	4523.6	451.952	15323.4	451.952	20040.5	451.952	23038.5	451.952	16147.3	451.952	3717.46	451.952	6008	451.952	3925.49	451.952	19005.5	451.952	10827.7	451.952	10958.4	451.952	19828.6	451.952	14168.6	451.952	1782.78	451.952	22265.8	451.952	5971.75	451.952	23463	451.952	2751.94	451.952	5629.59	451.952	16537.6	451.952	4911.13	451.952	6563.7	451.952	25870.4
452.686	3314.84	452.686	11033.5	452.686	4539.55	452.686	15210.5	452.686	20093.3	452.686	23229.5	452.686	15947.2	452.686	3763	452.686	6013.21	452.686	3867.69	452.686	19101.8	452.686	10870.7	452.686	10957.1	452.686	19779.9	452.686	14227	452.686	1827.89	452.686	22363.2	452.686	5927.25	452.686	23554.2	452.686	2771.53	452.686	5582.21	452.686	16663.7	452.686	5011.78	452.686	6661.93	452.686	25743.1
453.42	3314.63	453.42	11130.9	453.42	4571.44	453.42	15156.7	453.42	19953.3	453.42	23041.7	453.42	15948.3	453.42	3758.52	453.42	6037.1	453.42	3841.8	453.42	18971.9	453.42	10931.3	453.42	11005.5	453.42	19827.3	453.42	14268.7	453.42	1782.26	453.42	22646.4	453.42	5979.05	453.42	23596.8	453.42	2664.28	453.42	5611.66	453.42	16609.7	453.42	4919.76	453.42	6636.78	453.42	26071.6
454.154	3327.02	454.154	11072.6	454.154	4518.34	454.154	15448.9	454.154	19959.5	454.154	22910.7	454.154	15954.5	454.154	3665.6	454.154	5983.25	454.154	3775.43	454.154	19063.7	454.154	10844.8	454.154	11126.4	454.154	19851.1	454.154	14281	454.154	1829.16	454.154	22244.7	454.154	5961.39	454.154	23797.2	454.154	2725.19	454.154	5661.1	454.154	16492.3	454.154	4952.42	454.154	6558.21	454.154	26024.7
454.888	3358.9	454.888	11101.4	454.888	4511.57	454.888	15463	454.888	19719.2	454.888	23196.7	454.888	15990.1	454.888	3680.7	454.888	6035.25	454.888	3753.79	454.888	19150.1	454.888	10728.8	454.888	11228.9	454.888	19683.4	454.888	14216.8	454.888	1819.22	454.888	22272.5	454.888	5916.8	454.888	23705.4	454.888	2655.82	454.888	5701.68	454.888	16577.6	454.888	5004.73	454.888	6596.83	454.888	26140.5
455.622	3336.07	455.622	11125.8	455.622	4457.46	455.622	15279.4	455.622	19816.7	455.622	23149.9	455.622	15951.2	455.622	3748.58	455.622	6077.34	455.622	3839.01	455.622	19110.7	455.622	10843	455.622	11131.2	455.622	19872.7	455.622	14326.3	455.622	1861.9	455.622	22223.1	455.622	6063.48	455.622	23693.6	455.622	2650.88	455.622	5733.05	455.622	16620	455.622	5008.32	455.622	6576.96	455.622	26107.4
456.356	3303.84	456.356	11063.6	456.356	4408.52	456.356	15191.7	456.356	20011.4	456.356	23099.6	456.356	16027.8	456.356	3769.63	456.356	6131.98	456.356	3899.43	456.356	19293.6	456.356	10891.9	456.356	11122	456.356	19966.3	456.356	14279.1	456.356	1827.56	456.356	22370.9	456.356	6016.14	456.356	23727	456.356	2681.65	456.356	5654.37	456.356	16603.9	456.356	4888.97	456.356	6615.31	456.356	26035.1
457.09	3308.59	457.09	11083.6	457.09	4439.12	457.09	15150.4	457.09	19959.9	457.09	23082.4	457.09	16055	457.09	3750.17	457.09	6149.39	457.09	3845.96	457.09	19252.8	457.09	10922.8	457.09	11181.9	457.09	19864.4	457.09	14255.1	457.09	1816.73	457.09	22359.6	457.09	5950.35	457.09	23752.1	457.09	2666.36	457.09	5577.45	457.09	16530.4	457.09	4877.95	457.09	6579.12	457.09	26104.7
457.824	3337.67	457.824	11170.4	457.824	4472.34	457.824	15117	457.824	19849.7	457.824	23072.4	457.824	16135.5	457.824	3744.48	457.824	6110.77	457.824	3784.09	457.824	19041.6	457.824	10944.5	457.824	11153.8	457.824	19837.7	457.824	14322.3	457.824	1822.17	457.824	22273.5	457.824	5961.27	457.824	23749.2	457.824	2667.69	457.824	5589.75	457.824	16498.6	457.824	4976.86	457.824	6524.8	457.824	26148
458.559	3366.72	458.559	11181.6	458.559	4445.14	458.559	15116	458.559	20019.9	458.559	23072.8	458.559	16320.6	458.559	3756.04	458.559	6083.23	458.559	3827.73	458.559	19017.4	458.559	10885.5	458.559	11038.3	458.559	19967.2	458.559	14294.5	458.559	1793.63	458.559	22390	458.559	5958.09	458.559	23751.2	458.559	2742.18	458.559	5636.52	458.559	16608.5	458.559	4978.02	458.559	6586.73	458.559	26030
459.293	3403.87	459.293	11169.2	459.293	4496.51	459.293	15118.5	459.293	20210.7	459.293	23038.8	459.293	16149.8	459.293	3734.45	459.293	6130.15	459.293	3863.51	459.293	18960.2	459.293	10838.3	459.293	11046.8	459.293	19883.6	459.293	14145.5	459.293	1868.73	459.293	22326.8	459.293	5999.62	459.293	23801.3	459.293	2733.44	459.293	5624.51	459.293	16766.6	459.293	4880.88	459.293	6625.89	459.293	26138.2
460.027	3320.04	460.027	11134.2	460.027	4455	460.027	15423.1	460.027	20050	460.027	23264	460.027	16141.3	460.027	3820.99	460.027	6064.89	460.027	3889.98	460.027	19313.6	460.027	10907.3	460.027	11124.8	460.027	19954.1	460.027	14252.1	460.027	1843.98	460.027	22150.4	460.027	6040.78	460.027	23737.4	460.027	2641.2	460.027	5643.2	460.027	16705.2	460.027	4880.36	460.027	6705.79	460.027	26410.9
460.761	3332.41	460.761	11165.1	460.761	4447.03	460.761	15267.6	460.761	20027	460.761	23388.9	460.761	16195.2	460.761	3783.79	460.761	6045.45	460.761	3826.22	460.761	19073.3	460.761	10963.9	460.761	10927.8	460.761	19965.6	460.761	14272.4	460.761	1774.02	460.761	22387.2	460.761	6003.68	460.761	23801	460.761	2675.66	460.761	5676.77	460.761	16737	460.761	4941.32	460.761	6669.56	460.761	26379.1
461.495	3376.44	461.495	11155.8	461.495	4439.84	461.495	15202.3	461.495	20020.2	461.495	23156.4	461.495	16263.2	461.495	3730.51	461.495	6044.55	461.495	3811.84	461.495	19023.6	461.495	10967.1	461.495	11163.9	461.495	19956.2	461.495	14235.5	461.495	1862.75	461.495	22364.4	461.495	5920.82	461.495	23897.2	461.495	2707.87	461.495	5701.9	461.495	16734.8	461.495	4988.48	461.495	6644.87	461.495	26347.2
462.229	3387.03	462.229	11229.7	462.229	4498.25	462.229	15354.9	462.229	20042.6	462.229	23212.3	462.229	16156.6	462.229	3726.48	462.229	6044.34	462.229	3855.84	462.229	19143.1	462.229	11006.8	462.229	11090.6	462.229	19933.9	462.229	14274.7	462.229	1852.7	462.229	22391.8	462.229	5960.53	462.229	24040.2	462.229	2725.22	462.229	5552.66	462.229	16668.5	462.229	4948	462.229	6657.43	462.229	26301
462.963	3314.08	462.963	11278.7	462.963	4523.53	462.963	15417.6	462.963	20149.9	462.963	23266.4	462.963	16178.9	462.963	3780.01	462.963	6063.56	462.963	3853.03	462.963	19275.9	462.963	10967.2	462.963	11104.3	462.963	19925.6	462.963	14335.2	462.963	1824.99	462.963	22547.6	462.963	6000.6	462.963	24027.1	462.963	2712.07	462.963	5549.68	462.963	16600.2	462.963	4932.41	462.963	6675.69	462.963	26368.6
463.697	3275.56	463.697	11182	463.697	4522.67	463.697	15297.4	463.697	20193.2	463.697	23300.2	463.697	16242.6	463.697	3788.34	463.697	6120.67	463.697	3815.58	463.697	19305.2	463.697	10916	463.697	11181.9	463.697	19986.1	463.697	14353.7	463.697	1844.45	463.697	22680.6	463.697	6026.69	463.697	23910.6	463.697	2721.4	463.697	5629.56	463.697	16601.4	463.697	4900.9	463.697	6687.71	463.697	26384.3
464.431	3304.14	464.431	11103	464.431	4558.09	464.431	15169.6	464.431	20120.3	464.431	23344.7	464.431	16201.9	464.431	3741.83	464.431	6136.23	464.431	3834.37	464.431	19252.1	464.431	10924.1	464.431	11212.7	464.431	20046.6	464.431	14388.8	464.431	1868.79	464.431	22588.9	464.431	6025.49	464.431	23864.6	464.431	2764.32	464.431	5696.52	464.431	16672	464.431	4883.83	464.431	6693.69	464.431	26261.9
465.165	3312.72	465.165	11237	465.165	4609.05	465.165	15205.6	465.165	20078.2	465.165	23325.3	465.165	16168.7	465.165	3732.74	465.165	6073.99	465.165	3906.24	465.165	19212	465.165	10929.5	465.165	11280.8	465.165	19993.1	465.165	14480.1	465.165	1834.18	465.165	22372	465.165	5961.23	465.165	23900	465.165	2763.61	465.165	5773.65	465.165	16755.4	465.165	4958.48	465.165	6668.22	465.165	26233.5
465.899	3356.37	465.899	11230.9	465.899	4542.08	465.899	15289	465.899	20099.3	465.899	23412.3	465.899	16270.3	465.899	3723.13	465.899	6166.75	465.899	3844.38	465.899	19183.9	465.899	10881.6	465.899	11274	465.899	19936.3	465.899	14415.7	465.899	1788.66	465.899	22560.2	465.899	5955.88	465.899	23813	465.899	2676.17	465.899	5666.79	465.899	16824.4	465.899	4916.01	465.899	6575	465.899	26495
466.633	3260.66	466.633	11079.4	466.633	4443.06	466.633	15246.5	466.633	20047.1	466.633	23393.8	466.633	16111.6	466.633	3813.3	466.633	6164.09	466.633	3793.1	466.633	19097.1	466.633	10910	466.633	11079.9	466.633	19885.8	466.633	14412.1	466.633	1829.33	466.633	22626.6	466.633	6062.23	466.633	23877.7	466.633	2753.27	466.633	5707.55	466.633	16807.6	466.633	4830.05	466.633	6650.33	466.633	26317.8
467.367	3344.79	467.367	11130.3	467.367	4448.35	467.367	15262.1	467.367	20006.8	467.367	23386.2	467.367	16292.7	467.367	3790.65	467.367	6080.43	467.367	3819.9	467.367	19456.4	467.367	11108	467.367	11129.3	467.367	20104.9	467.367	14501.5	467.367	1780.01	467.367	22654.6	467.367	6093.29	467.367	23995.1	467.367	2732.98	467.367	5726.05	467.367	16847.1	467.367	4897.78	467.367	6705.87	467.367	26241.1
468.101	3424.84	468.101	11085.3	468.101	4452.94	468.101	15307.1	468.101	20096.2	468.101	23210.2	468.101	16298.4	468.101	3746.34	468.101	6111.8	468.101	3809.58	468.101	19304.8	468.101	11019.4	468.101	11010.5	468.101	19882.2	468.101	14416.5	468.101	1801.85	468.101	22746.9	468.101	6010.83	468.101	24141.3	468.101	2756.33	468.101	5686.89	468.101	16780.1	468.101	4838.35	468.101	6630.79	468.101	26304.2
468.836	3348.38	468.836	11295.5	468.836	4484.39	468.836	15346.9	468.836	20347.4	468.836	23356.6	468.836	16265.9	468.836	3741.92	468.836	6123.01	468.836	3839.97	468.836	19239.6	468.836	10870.6	468.836	11165.8	468.836	19819.3	468.836	14347.3	468.836	1859.51	468.836	22862.2	468.836	5988.73	468.836	23999.6	468.836	2766.62	468.836	5667.01	468.836	16689.8	468.836	4839.19	468.836	6711.37	468.836	26326
469.57	3338.79	469.57	11308.8	469.57	4530.29	469.57	15459.8	469.57	20286.9	469.57	23464.3	469.57	16307.5	469.57	3746.99	469.57	6127.13	469.57	3892.83	469.57	19270.9	469.57	10965.9	469.57	11270.7	469.57	19986.7	469.57	14379.4	469.57	1896.09	469.57	22731.2	469.57	5999.09	469.57	23939.4	469.57	2811.3	469.57	5674.18	469.57	16725.8	469.57	4937.48	469.57	6721.49	469.57	26223.5
470.304	3395.08	470.304	11241.3	470.304	4515.19	470.304	15502.7	470.304	20105.4	470.304	23390.5	470.304	16363	470.304	3801.49	470.304	6162.81	470.304	3902.29	470.304	19304.1	470.304	11106	470.304	11237.2	470.304	20075.3	470.304	14413.8	470.304	1909.08	470.304	22680.3	470.304	6034.39	470.304	23946.2	470.304	2814.53	470.304	5665.05	470.304	16799.6	470.304	4974.37	470.304	6661.87	470.304	26348
471.038	3377.81	471.038	11290.3	471.038	4475.52	471.038	15430.2	471.038	20161.9	471.038	23373.3	471.038	16338	471.038	3864.7	471.038	6211.76	471.038	3847.26	471.038	19285	471.038	11086	471.038	11228.7	471.038	20048.2	471.038	14422.3	471.038	1913.12	471.038	22773.3	471.038	6045.46	471.038	23870.9	471.038	2767.43	471.038	5672.38	471.038	16856.6	471.038	4912.08	471.038	6682.82	471.038	26621.4
471.772	3300.24	471.772	11210.8	471.772	4540.36	471.772	15446.2	471.772	20283.6	471.772	23545.3	471.772	16301.1	471.772	3795.49	471.772	6208.68	471.772	3804.53	471.772	19247.6	471.772	11073.2	471.772	11249	471.772	20149	471.772	14526	471.772	1885.82	471.772	22548.8	471.772	5959.16	471.772	23856.3	471.772	2788.68	471.772	5746.85	471.772	16973.5	471.772	4920.33	471.772	6717.7	471.772	26462.1
472.506	3283.91	472.506	11237.9	472.506	4527.26	472.506	15445.4	472.506	20314.4	472.506	23537.6	472.506	16471.4	472.506	3754.22	472.506	6136.63	472.506	3886.97	472.506	19479	472.506	11011.9	472.506	11108.5	472.506	19910.6	472.506	14598.9	472.506	1801.14	472.506	22691.3	472.506	5986.86	472.506	23890.9	472.506	2721.79	472.506	5653.71	472.506	16859.9	472.506	4924.66	472.506	6533.6	472.506	26539.6
473.24	3421.91	473.24	11285.6	473.24	4440.35	473.24	15418.9	473.24	20451	473.24	23456.9	473.24	16377.6	473.24	3795.02	473.24	6213.59	473.24	3849.72	473.24	19363.1	473.24	11059.6	473.24	11099.6	473.24	20021.2	473.24	14315	473.24	1858.79	473.24	22830.2	473.24	6017.82	473.24	23939.6	473.24	2718.25	473.24	5698.83	473.24	16925.4	473.24	4968.89	473.24	6743.26	473.24	26550.2
473.974	3383.5	473.974	11421.8	473.974	4379.88	473.974	15444.2	473.974	20249.4	473.974	23463.3	473.974	16293.5	473.974	3809.48	473.974	6184.37	473.974	3878.98	473.974	19345.1	473.974	11034.1	473.974	11168.3	473.974	20306.9	473.974	14433.5	473.974	1860.54	473.974	22824.3	473.974	6105.76	473.974	24075.8	473.974	2707.28	473.974	5678.09	473.974	17016.6	473.974	4980.25	473.974	6708.52	473.974	26444.9
474.708	3415.54	474.708	11225	474.708	4435.84	474.708	15530.2	474.708	20362	474.708	23379.1	474.708	16259.3	474.708	3770.31	474.708	6143.64	474.708	3890.24	474.708	19346.5	474.708	11007.4	474.708	11283.1	474.708	20410	474.708	14530.4	474.708	1846.57	474.708	22917.5	474.708	6079.28	474.708	24167.9	474.708	2709.26	474.708	5577.18	474.708	16818.5	474.708	5037.37	474.708	6708.65	474.708	26409.2
475.442	3375.32	475.442	11158.6	475.442	4446.19	475.442	15492.7	475.442	20397.7	475.442	23334.7	475.442	16337.8	475.442	3815.34	475.442	6069.19	475.442	3825.51	475.442	19254.4	475.442	10946.5	475.442	11294.2	475.442	20344.5	475.442	14554.4	475.442	1835.06	475.442	22716.2	475.442	6044.9	475.442	24198.2	475.442	2736.63	475.442	5616.09	475.442	16876.7	475.442	5016.48	475.442	6721.35	475.442	26511
476.176	3397.06	476.176	11254.3	476.176	4450.31	476.176	15549.9	476.176	20404.3	476.176	23439.8	476.176	16396	476.176	3844.09	476.176	6100.97	476.176	3860.09	476.176	19293.9	476.176	10931.8	476.176	11281.7	476.176	20187	476.176	14498.8	476.176	1866.97	476.176	22654.5	476.176	6089.09	476.176	24138.7	476.176	2753.52	476.176	5647.25	476.176	16883.2	476.176	4940.61	476.176	6728.45	476.176	26535
476.91	3427.76	476.91	11361.3	476.91	4500.9	476.91	15563.3	476.91	20428.9	476.91	23485.8	476.91	16343.9	476.91	3774.17	476.91	6147.22	476.91	3912.28	476.91	19408.4	476.91	10935.2	476.91	11332.5	476.91	20181.7	476.91	14541	476.91	1877.12	476.91	22747.5	476.91	6121.02	476.91	24060.2	476.91	2727.87	476.91	5633.98	476.91	16842.8	476.91	4946.8	476.91	6746.63	476.91	26491.2
477.644	3359.92	477.644	11383.9	477.644	4571.36	477.644	15448.9	477.644	20467.4	477.644	23387	477.644	16278.7	477.644	3715.06	477.644	6085.09	477.644	3840.15	477.644	19384.3	477.644	10959.9	477.644	11374.4	477.644	20346.8	477.644	14703.1	477.644	1841.88	477.644	22730.2	477.644	6087	477.644	24089	477.644	2710.53	477.644	5646.41	477.644	16962.4	477.644	5014.69	477.644	6770.66	477.644	26488
478.378	3347.27	478.378	11346.8	478.378	4605.77	478.378	15595.2	478.378	20587.4	478.378	23510.1	478.378	16368.3	478.378	3830.4	478.378	6079.07	478.378	3818.63	478.378	19319.9	478.378	11111.3	478.378	11286.3	478.378	20315	478.378	14675	478.378	1870.72	478.378	22774.9	478.378	6111.05	478.378	24210.1	478.378	2782.72	478.378	5654.48	478.378	17019.6	478.378	4946.95	478.378	6756.29	478.378	26426.1
479.112	3396.85	479.112	11419.6	479.112	4574.58	479.112	15531.1	479.112	20460.8	479.112	23720.5	479.112	16492	479.112	3884.1	479.112	6180.49	479.112	3904.73	479.112	19493.9	479.112	11024.8	479.112	11294.8	479.112	20298.3	479.112	14627.3	479.112	1776.48	479.112	22882.1	479.112	6045.28	479.112	24083.1	479.112	2769.55	479.112	5781.49	479.112	17026.2	479.112	5015.23	479.112	6745.23	479.112	26392
479.847	3359.66	479.847	11279.4	479.847	4630.49	479.847	15566.6	479.847	20561.1	479.847	23596.2	479.847	16523	479.847	3923.15	479.847	6131.67	479.847	3930.46	479.847	19684.7	479.847	11084.3	479.847	11320.5	479.847	20147.4	479.847	14638	479.847	1828.84	479.847	22852.8	479.847	6054.15	479.847	24247.3	479.847	2787.3	479.847	5700.73	479.847	17130.1	479.847	4893.64	479.847	6720.38	479.847	26454.8
480.581	3399.21	480.581	11291.7	480.581	4526.66	480.581	15594.1	480.581	20484.8	480.581	23542.5	480.581	16481.9	480.581	3844.79	480.581	6155.09	480.581	3806.9	480.581	19601.1	480.581	11035.4	480.581	11195.4	480.581	20249.4	480.581	14611.7	480.581	1865.92	480.581	22999.3	480.581	6122.42	480.581	24462	480.581	2762.52	480.581	5782.08	480.581	17034.9	480.581	5015.23	480.581	6769.36	480.581	26766.6
481.315	3357.05	481.315	11339.3	481.315	4541.48	481.315	15574.5	481.315	20391.1	481.315	23726.6	481.315	16421.4	481.315	3868.54	481.315	6149.61	481.315	3858.6	481.315	19579.4	481.315	11129.4	481.315	11169.5	481.315	20331.7	481.315	14500.4	481.315	1841.79	481.315	22950.6	481.315	6063.27	481.315	24307.2	481.315	2777.34	481.315	5806.75	481.315	17143.9	481.315	5049.38	481.315	6789.57	481.315	26727.5
482.049	3394.42	482.049	11308.5	482.049	4536.94	482.049	15503.2	482.049	20369.5	482.049	23782.2	482.049	16516.4	482.049	3888.43	482.049	6177.37	482.049	3917.63	482.049	19589.6	482.049	11268.9	482.049	11289.4	482.049	20349.1	482.049	14581.9	482.049	1832.16	482.049	23087.5	482.049	6027.85	482.049	24267.9	482.049	2857.2	482.049	5744.13	482.049	17063.5	482.049	5132.28	482.049	6736.04	482.049	26664.7
482.783	3457.05	482.783	11327.1	482.783	4533.71	482.783	15576.2	482.783	20431.3	482.783	23790.1	482.783	16473.3	482.783	3878.35	482.783	6249.24	482.783	3921.51	482.783	19561.3	482.783	11253.6	482.783	11443.2	482.783	20381.1	482.783	14695.1	482.783	1861.28	482.783	23104	482.783	6073.32	482.783	24316.7	482.783	2790.43	482.783	5756.75	482.783	17030.3	482.783	5095.74	482.783	6713.92	482.783	26552.4
483.517	3414.96	483.517	11376.3	483.517	4568.65	483.517	15744.6	483.517	20493	483.517	23759.8	483.517	16382.2	483.517	3865.96	483.517	6306.1	483.517	3907.31	483.517	19588.6	483.517	11167.1	483.517	11430.3	483.517	20446.1	483.517	14752.4	483.517	1877.16	483.517	23006.6	483.517	6082.88	483.517	24306.6	483.517	2686.96	483.517	5766.48	483.517	17075.2	483.517	4985.8	483.517	6718.09	483.517	26546.8
484.251	3328.72	484.251	11363.4	484.251	4587.76	484.251	15771.9	484.251	20513.6	484.251	23644.9	484.251	16495.8	484.251	3889.91	484.251	6307.4	484.251	3902.03	484.251	19675	484.251	11157.5	484.251	11269.1	484.251	20425.1	484.251	14812	484.251	1863.14	484.251	23066.4	484.251	6023.7	484.251	24301.8	484.251	2773.64	484.251	5692.18	484.251	17043.1	484.251	4987.45	484.251	6716.81	484.251	26740.2
484.985	3418.42	484.985	11408.9	484.985	4535.62	484.985	15674.7	484.985	20612.4	484.985	23695.8	484.985	16535.4	484.985	3959.47	484.985	6279.34	484.985	3898.08	484.985	19552	484.985	11081	484.985	11335.3	484.985	20249.9	484.985	14790.5	484.985	1899.42	484.985	23058.7	484.985	6094.76	484.985	24415.9	484.985	2834.32	484.985	5795.81	484.985	17119.3	484.985	4970.77	484.985	6814.8	484.985	26661.3
485.719	3371.4	485.719	11402	485.719	4496.17	485.719	15742.8	485.719	20791.1	485.719	23689.4	485.719	16726	485.719	3845.35	485.719	6143.26	485.719	3965.68	485.719	19574.3	485.719	11143.5	485.719	11636.7	485.719	20427.5	485.719	14822.3	485.719	1872.86	485.719	23064.4	485.719	6079.86	485.719	24431	485.719	2724.9	485.719	5703.82	485.719	16797.2	485.719	4935.82	485.719	6737.54	485.719	26672.9
486.453	3406.92	486.453	11472	486.453	4515.7	486.453	15731.3	486.453	20689	486.453	23967.3	486.453	16582.5	486.453	3887.1	486.453	6304.5	486.453	4045.61	486.453	19670	486.453	11109.9	486.453	11401	486.453	20608.3	486.453	14843.6	486.453	1856.88	486.453	23093.6	486.453	6140.99	486.453	24576.3	486.453	2788.68	486.453	5762.29	486.453	17237.5	486.453	5065.16	486.453	6847.4	486.453	26839.8
487.187	3397.67	487.187	11431.2	487.187	4534.42	487.187	15771.7	487.187	20469	487.187	23896.8	487.187	16720.9	487.187	3883.4	487.187	6286.04	487.187	3927.55	487.187	19562.3	487.187	11219.2	487.187	11388.9	487.187	20531.5	487.187	14824.8	487.187	1876.89	487.187	23185.1	487.187	6192.82	487.187	24560.8	487.187	2787.35	487.187	5759.56	487.187	17202.3	487.187	4979.35	487.187	6723.97	487.187	26657.4
487.921	3356.36	487.921	11494.9	487.921	4535.65	487.921	15758.7	487.921	20445.8	487.921	23870.7	487.921	16601.8	487.921	3826.09	487.921	6278.02	487.921	3881.96	487.921	19637.3	487.921	11153.5	487.921	11442.2	487.921	20363.3	487.921	14775.2	487.921	1870.95	487.921	23200.9	487.921	6131.47	487.921	24560.1	487.921	2773.53	487.921	5793.43	487.921	17161.5	487.921	4949.3	487.921	6855.64	487.921	26742.5
488.655	3410.3	488.655	11617.9	488.655	4550.18	488.655	15797	488.655	20518.8	488.655	23819	488.655	16778.4	488.655	3826.9	488.655	6325.61	488.655	3962.93	488.655	19679.5	488.655	11148	488.655	11462.6	488.655	20498.3	488.655	14665.3	488.655	1907.96	488.655	23291.9	488.655	6110.6	488.655	24636.4	488.655	2761.26	488.655	5770.57	488.655	17139.5	488.655	4999.66	488.655	6894.32	488.655	26932.6
489.389	3445.06	489.389	11521.2	489.389	4542.02	489.389	15772.7	489.389	20630.8	489.389	23806	489.389	16814.1	489.389	3853.02	489.389	6345.39	489.389	4007.79	489.389	19686.8	489.389	11123	489.389	11396.3	489.389	20644.9	489.389	14659.3	489.389	1900.49	489.389	23357	489.389	6153.42	489.389	24801.6	489.389	2750.61	489.389	5743.04	489.389	17162.2	489.389	5016.66	489.389	6938.2	489.389	26999.8
490.123	3417	490.123	11334.5	490.123	4521.34	490.123	15694.3	490.123	20696	490.123	23854	490.123	16654.8	490.123	3838.29	490.123	6349.62	490.123	3944.6	490.123	19704	490.123	11086.1	490.123	11447.2	490.123	20621.2	490.123	14800.8	490.123	1867.04	490.123	23296.4	490.123	6168.73	490.123	24881.7	490.123	2777.39	490.123	5768.91	490.123	17214.1	490.123	5036.23	490.123	6970.94	490.123	26903.4
490.858	3406.96	490.858	11389.8	490.858	4549.23	490.858	15671.1	490.858	20687.2	490.858	23875.6	490.858	16731.6	490.858	3818	490.858	6359.47	490.858	3879.98	490.858	19713.3	490.858	11157.5	490.858	11649	490.858	20590	490.858	14865.6	490.858	1882.9	490.858	23230.5	490.858	6135.84	490.858	24741.6	490.858	2825.43	490.858	5818.11	490.858	17222.7	490.858	5080.76	490.858	6853.96	490.858	26780.6
491.592	3390.39	491.592	11493.4	491.592	4601.68	491.592	15639.9	491.592	20757.1	491.592	23853.6	491.592	16700.1	491.592	3898.47	491.592	6240.77	491.592	3892.9	491.592	19768.1	491.592	11195.2	491.592	11446.1	491.592	20548.5	491.592	14673.8	491.592	1816.27	491.592	23337.7	491.592	6176.75	491.592	24611.9	491.592	2777.09	491.592	5826.63	491.592	17175.7	491.592	4916.29	491.592	6881.41	491.592	26799.4
492.326	3480.82	492.326	11583.9	492.326	4534.13	492.326	15987.8	492.326	20490.5	492.326	23745.2	492.326	16542.1	492.326	4007.78	492.326	6349.98	492.326	3884.02	492.326	19895.8	492.326	11316	492.326	11257.1	492.326	20600	492.326	14799.1	492.326	1850.93	492.326	23326.8	492.326	6150.96	492.326	24548	492.326	2873.01	492.326	5673.09	492.326	17165.1	492.326	4981.99	492.326	6963.94	492.326	26961.7
493.06	3458.83	493.06	11464.8	493.06	4477.37	493.06	15749.6	493.06	20750.1	493.06	23858.3	493.06	16699.4	493.06	3849.62	493.06	6325.1	493.06	3861.88	493.06	19705.7	493.06	11281.3	493.06	11407.3	493.06	20588.4	493.06	14868.4	493.06	1877.54	493.06	23113.5	493.06	6096.74	493.06	24590.7	493.06	2889.9	493.06	5785.07	493.06	17281.5	493.06	4967.77	493.06	6883.95	493.06	27141.2
493.794	3417.99	493.794	11510.7	493.794	4551.2	493.794	15829	493.794	20688.1	493.794	23774.8	493.794	16788.3	493.794	3871.53	493.794	6321.22	493.794	3958.76	493.794	19898.4	493.794	11355.6	493.794	11391	493.794	20592.4	493.794	14878.6	493.794	1925.08	493.794	23201.4	493.794	6116.46	493.794	24694.1	493.794	2823.51	493.794	5732.85	493.794	17145.8	493.794	5038.38	493.794	6950.27	493.794	26863.8
494.528	3418.97	494.528	11488.1	494.528	4544.54	494.528	16019.7	494.528	20687.2	494.528	23957.9	494.528	16738.8	494.528	3905.85	494.528	6255.11	494.528	4019.79	494.528	19785	494.528	11276.2	494.528	11427.6	494.528	20600.7	494.528	14807.1	494.528	1900.91	494.528	23303.9	494.528	6125.33	494.528	24695.4	494.528	2825.96	494.528	5815.16	494.528	17248.8	494.528	5087.62	494.528	7015.93	494.528	26941.9
495.262	3459.25	495.262	11415.4	495.262	4579.71	495.262	16008.6	495.262	20811.8	495.262	24056.1	495.262	16721.7	495.262	3897.71	495.262	6316.68	495.262	3958.83	495.262	19855.9	495.262	11258.2	495.262	11428.9	495.262	20580.2	495.262	14785.4	495.262	1885.31	495.262	23252.6	495.262	6081.7	495.262	24770.6	495.262	2813.19	495.262	5774.08	495.262	17216.8	495.262	5076.53	495.262	6957.71	495.262	27163.1
495.996	3450.46	495.996	11408.4	495.996	4620.12	495.996	15846.9	495.996	20905.1	495.996	24030.4	495.996	16650.1	495.996	3871.9	495.996	6340.76	495.996	3943.87	495.996	19936.2	495.996	11317.8	495.996	11428.3	495.996	20609.3	495.996	14874.5	495.996	1884.93	495.996	23244.5	495.996	6086.73	495.996	24872.1	495.996	2834.29	495.996	5707.08	495.996	17208.2	495.996	5042.27	495.996	6878.83	495.996	27158.3
496.73	3438.91	496.73	11537.4	496.73	4603.31	496.73	15742	496.73	20854.4	496.73	24011.9	496.73	16600.6	496.73	3853.77	496.73	6262.09	496.73	3991.6	496.73	19904.1	496.73	11335.5	496.73	11410.6	496.73	20704.1	496.73	14954.5	496.73	1905.19	496.73	23360.7	496.73	6162.5	496.73	24863.7	496.73	2862.82	496.73	5791.48	496.73	17308	496.73	5043.21	496.73	6893.77	496.73	27006.7
497.464	3506.28	497.464	11685.9	497.464	4596.28	497.464	15766	497.464	20769.7	497.464	24082.5	497.464	16724.7	497.464	3872.61	497.464	6249.55	497.464	3984.1	497.464	19936.5	497.464	11294.1	497.464	11393.1	497.464	20751.1	497.464	14904.8	497.464	1944.84	497.464	23438.8	497.464	6205.22	497.464	24792.5	497.464	2823.25	497.464	5901.38	497.464	17286.7	497.464	5061.64	497.464	6964.59	497.464	27003.5
498.198	3494.72	498.198	11585.9	498.198	4678.73	498.198	15788.5	498.198	20889.7	498.198	24276.3	498.198	16769.6	498.198	3965.67	498.198	6297.78	498.198	4058.05	498.198	19848.9	498.198	11315.7	498.198	11626.8	498.198	20665.7	498.198	14861.1	498.198	1909.26	498.198	23402.8	498.198	6181.43	498.198	24856.8	498.198	2836.39	498.198	5762.15	498.198	17177.5	498.198	5001.28	498.198	6977.01	498.198	27029.4
498.932	3508.92	498.932	11411.6	498.932	4600.47	498.932	15619.5	498.932	21056	498.932	24000.6	498.932	16972.4	498.932	3844.72	498.932	6296.01	498.932	4066.95	498.932	19848	498.932	11313	498.932	11723.7	498.932	20605.2	498.932	14919.8	498.932	1919.94	498.932	23112.9	498.932	6184.99	498.932	24723.4	498.932	2790.15	498.932	5870.65	498.932	17140.1	498.932	5044.86	498.932	6944.1	498.932	27140.3
499.666	3463.91	499.666	11681.4	499.666	4637.92	499.666	15876.1	499.666	20893.8	499.666	24049.3	499.666	16772.6	499.666	3940.13	499.666	6280.04	499.666	4022.02	499.666	19879	499.666	11289.1	499.666	11583	499.666	20597	499.666	14935.1	499.666	1895.31	499.666	23448.9	499.666	6089.25	499.666	24693.7	499.666	2852.95	499.666	5891.39	499.666	17359	499.666	5123.02	499.666	6881.94	499.666	27068.5
500.4	3440.21	500.4	11691.9	500.4	4679.24	500.4	15871	500.4	20832.7	500.4	24040.6	500.4	16889.8	500.4	4030.11	500.4	6303.61	500.4	4048.39	500.4	20089.4	500.4	11413.3	500.4	11443.2	500.4	20594.4	500.4	14910.6	500.4	1908.19	500.4	23613.8	500.4	6120.46	500.4	24753.6	500.4	2860.22	500.4	5944.44	500.4	17245.8	500.4	5072.47	500.4	7009.81	500.4	27141
501.134	3447.6	501.134	11721.5	501.134	4541.35	501.134	15872.6	501.134	20855.4	501.134	23979.2	501.134	16954.9	501.134	3909.64	501.134	6368.76	501.134	3995.9	501.134	20030.8	501.134	11479.2	501.134	11465.1	501.134	20722.1	501.134	14928.9	501.134	1916.3	501.134	23354.9	501.134	6176.16	501.134	24623.9	501.134	2856.02	501.134	5854.76	501.134	17278.7	501.134	5047.7	501.134	7043.02	501.134	27052.3
501.869	3433.6	501.869	11616.7	501.869	4520.03	501.869	15897.2	501.869	20906.6	501.869	24067.8	501.869	16774.6	501.869	3874.52	501.869	6405.74	501.869	4034.43	501.869	19843.3	501.869	11423.2	501.869	11439.3	501.869	20711.8	501.869	14887.8	501.869	1922.95	501.869	23403.3	501.869	6205.74	501.869	24629.7	501.869	2877.77	501.869	5806.97	501.869	17354.1	501.869	5014.7	501.869	6953.22	501.869	27058.4
502.603	3440.32	502.603	11612.6	502.603	4603.18	502.603	15936.8	502.603	20956.8	502.603	24250.5	502.603	16727	502.603	3872.65	502.603	6402.27	502.603	4042.85	502.603	19831.1	502.603	11431.5	502.603	11452.5	502.603	20712.9	502.603	14852.8	502.603	1891.45	502.603	23417.4	502.603	6192.09	502.603	24725.1	502.603	2894.35	502.603	5806.13	502.603	17339.4	502.603	4991	502.603	6900.25	502.603	27183.5
503.337	3498.03	503.337	11699.8	503.337	4647.42	503.337	15968.3	503.337	20884.6	503.337	24314.9	503.337	16855	503.337	3864.36	503.337	6386.68	503.337	3963.97	503.337	19968.3	503.337	11483.8	503.337	11538.3	503.337	20791.3	503.337	14933.4	503.337	1851.89	503.337	23316.1	503.337	6208.86	503.337	24810.8	503.337	2890.67	503.337	5796.01	503.337	17290.3	503.337	5004.62	503.337	6895.43	503.337	27146.1
504.071	3554.56	504.071	11603.1	504.071	4610	504.071	15932.7	504.071	20728.3	504.071	24205	504.071	16814	504.071	3944.33	504.071	6391.3	504.071	3938.16	504.071	20007.5	504.071	11396.4	504.071	11567	504.071	20773.6	504.071	15022.1	504.071	1876.59	504.071	23481.4	504.071	6210.38	504.071	24917.6	504.071	2888.23	504.071	5799.52	504.071	17326.3	504.071	5047.73	504.071	6860.16	504.071	26966.7
504.805	3545.99	504.805	11506.4	504.805	4509.54	504.805	15811.5	504.805	20913.1	504.805	24163.6	504.805	16714.5	504.805	3971.58	504.805	6419.94	504.805	3966.14	504.805	19984.7	504.805	11300.5	504.805	11569	504.805	20697.9	504.805	14852.1	504.805	1916.01	504.805	23475.6	504.805	5955.36	504.805	24969.9	504.805	2888.9	504.805	5827.52	504.805	17412.9	504.805	5105.85	504.805	6924.55	504.805	27238.3
505.539	3489.04	505.539	11575	505.539	4513.98	505.539	15864	505.539	20881.1	505.539	24268.6	505.539	16621.1	505.539	3918.18	505.539	6330.06	505.539	3983.94	505.539	19958	505.539	11280	505.539	11528	505.539	20608.1	505.539	14926	505.539	1866.17	505.539	23415	505.539	6242.82	505.539	25090.9	505.539	2944.96	505.539	5726.06	505.539	17566.9	505.539	5128.99	505.539	6929	505.539	26940.2
506.273	3498.76	506.273	11588.3	506.273	4590.28	506.273	16089	506.273	20775.4	506.273	24327.5	506.273	16931.4	506.273	3952.59	506.273	6312.21	506.273	4093.1	506.273	19930.4	506.273	11214.2	506.273	11705	506.273	20837.5	506.273	15087	506.273	1897.93	506.273	23545.8	506.273	6179.85	506.273	24868.6	506.273	2839.15	506.273	5872.76	506.273	17535	506.273	5059.62	506.273	6966.36	506.273	27003.9
507.007	3453.37	507.007	11572.8	507.007	4554.26	507.007	15958	507.007	20871.3	507.007	24247.4	507.007	16860.9	507.007	3998.09	507.007	6401.99	507.007	4020.95	507.007	19860.7	507.007	11262.9	507.007	11621.8	507.007	20724.9	507.007	15135.8	507.007	1880.29	507.007	23474.7	507.007	6168.88	507.007	24890.1	507.007	2896.16	507.007	5870.73	507.007	17454.6	507.007	5142.99	507.007	6958.53	507.007	27076.5
507.741	3418.65	507.741	11604.2	507.741	4617.46	507.741	16017.5	507.741	20868.4	507.741	24027.9	507.741	16740.2	507.741	3966.12	507.741	6374.42	507.741	3919.54	507.741	19903	507.741	11387.5	507.741	11703.2	507.741	20756.7	507.741	14978.6	507.741	1906.58	507.741	23348.9	507.741	6152.59	507.741	24920.7	507.741	2861.75	507.741	5797.35	507.741	17451.8	507.741	5106.71	507.741	6959.02	507.741	26974.2
508.475	3433.65	508.475	11676.9	508.475	4581.06	508.475	16011.9	508.475	20927.6	508.475	24139.3	508.475	16799.6	508.475	3980.64	508.475	6369.84	508.475	4003.67	508.475	19871.4	508.475	11397.3	508.475	11630.9	508.475	20792	508.475	15016.9	508.475	1914.67	508.475	23458.1	508.475	6185.32	508.475	24875.8	508.475	2845.64	508.475	5746.64	508.475	17473.9	508.475	5041.28	508.475	6978.36	508.475	27143.7
509.209	3460.72	509.209	11764	509.209	4582.02	509.209	16043.8	509.209	20895.9	509.209	24254.4	509.209	16850	509.209	4013.12	509.209	6334.44	509.209	4045.88	509.209	19897.1	509.209	11397.1	509.209	11562.4	509.209	20867.5	509.209	15096.6	509.209	1913.79	509.209	23586.1	509.209	6155.9	509.209	24849.3	509.209	2859.84	509.209	5791.41	509.209	17508.7	509.209	5044.1	509.209	6935.39	509.209	27280.8
509.943	3469.68	509.943	11709.7	509.943	4638.19	509.943	16072.7	509.943	20908	509.943	24192.4	509.943	16812.3	509.943	3970.32	509.943	6274.06	509.943	4013.95	509.943	20014.4	509.943	11397	509.943	11672.4	509.943	20928.5	509.943	15034.3	509.943	1917.98	509.943	23596.4	509.943	6084.04	509.943	24926.2	509.943	2845.69	509.943	5873.83	509.943	17535.6	509.943	5100.96	509.943	6888.67	509.943	27237.5
510.677	3478.99	510.677	11552	510.677	4579.31	510.677	16012.3	510.677	21170.1	510.677	24249.7	510.677	16792	510.677	3884.11	510.677	6304.42	510.677	4060.94	510.677	20042.9	510.677	11314.5	510.677	11763	510.677	20823.3	510.677	14961.6	510.677	1920.15	510.677	23615.6	510.677	6107.39	510.677	24988.8	510.677	2841.52	510.677	5887.68	510.677	17516.9	510.677	5120.32	510.677	6965.26	510.677	27180.8
511.411	3496.18	511.411	11718.6	511.411	4522.28	511.411	16228.6	511.411	21183.5	511.411	24394.1	511.411	16738.9	511.411	3907.92	511.411	6381.91	511.411	3965.82	511.411	19968.8	511.411	11307.9	511.411	11601.8	511.411	20659.1	511.411	14997.3	511.411	1946.48	511.411	23653.4	511.411	6185.93	511.411	24848.3	511.411	2950.94	511.411	5848.56	511.411	17477.2	511.411	5049.47	511.411	7063.62	511.411	26943.7
512.146	3422.45	512.146	11607.3	512.146	4599.76	512.146	16149.2	512.146	21051.1	512.146	24176.2	512.146	16871.4	512.146	3930.43	512.146	6395.73	512.146	3972.04	512.146	19997.9	512.146	11271.7	512.146	11628.4	512.146	20536.6	512.146	14897.4	512.146	1934.27	512.146	23766.2	512.146	6330.74	512.146	25083.3	512.146	2824.76	512.146	5742.68	512.146	17487.2	512.146	5017.08	512.146	6987.74	512.146	27227.8
512.88	3476.79	512.88	11814.9	512.88	4571.33	512.88	15899.8	512.88	21060.9	512.88	24198.4	512.88	16911.5	512.88	3981.96	512.88	6371.68	512.88	3976.48	512.88	20077.2	512.88	11422.2	512.88	11488.6	512.88	20772.7	512.88	15026.6	512.88	1846.3	512.88	23694.9	512.88	6128.55	512.88	24750.2	512.88	2803.38	512.88	5803.24	512.88	17596.8	512.88	5113.27	512.88	7053.65	512.88	27078.1
513.614	3423.83	513.614	11826.9	513.614	4523.96	513.614	16115	513.614	21057.3	513.614	24186.8	513.614	16847.9	513.614	4056.42	513.614	6390.37	513.614	4035.2	513.614	20052	513.614	11349.6	513.614	11598	513.614	20871.8	513.614	15169.2	513.614	1927.23	513.614	23659.3	513.614	6076.72	513.614	24827.8	513.614	2883.3	513.614	5825.04	513.614	17484.8	513.614	5029.82	513.614	7005.6	513.614	27075.2
514.348	3477.33	514.348	11879.8	514.348	4521.48	514.348	16049	514.348	21019.4	514.348	24112.6	514.348	16953.2	514.348	3955.12	514.348	6327.27	514.348	4015.78	514.348	20092.7	514.348	11214.4	514.348	11643.9	514.348	20854.3	514.348	15108.4	514.348	1937.1	514.348	23852.1	514.348	6124.12	514.348	24943.1	514.348	2857.36	514.348	5860.98	514.348	17300.9	514.348	5081.9	514.348	6945.4	514.348	27096.7
515.082	3492.88	515.082	11815.8	515.082	4575.43	515.082	15922.9	515.082	20945.2	515.082	24271.6	515.082	16903.1	515.082	3937.77	515.082	6382.31	515.082	4033.09	515.082	20157.7	515.082	11404.5	515.082	11615.8	515.082	20905.5	515.082	15134.8	515.082	1890.79	515.082	23772	515.082	6178.53	515.082	24975.6	515.082	2893.78	515.082	5857.17	515.082	17380.1	515.082	5042.67	515.082	6873.78	515.082	27190.6
515.816	3446.76	515.816	11674.6	515.816	4613.92	515.816	15966.8	515.816	20952.1	515.816	24530.5	515.816	16818.3	515.816	3944.12	515.816	6410.15	515.816	4056.7	515.816	20189	515.816	11485.9	515.816	11626.9	515.816	20837.9	515.816	15191.7	515.816	1839.88	515.816	23603.6	515.816	6157.07	515.816	25005.1	515.816	2892.76	515.816	5779.76	515.816	17435.8	515.816	4986	515.816	6874.78	515.816	27190.8
516.55	3451.98	516.55	11614	516.55	4607.65	516.55	16071.8	516.55	21098.9	516.55	24460.2	516.55	16768.2	516.55	3975.54	516.55	6380.46	516.55	4036.84	516.55	20170	516.55	11370.5	516.55	11613.9	516.55	20673.3	516.55	15155.8	516.55	1829.01	516.55	23629.5	516.55	6113.35	516.55	24890.5	516.55	2858.34	516.55	5748.67	516.55	17400	516.55	5043.84	516.55	6942.92	516.55	27161
517.284	3530.35	517.284	11664.1	517.284	4593.52	517.284	16058	517.284	21177	517.284	24105.7	517.284	16700.1	517.284	4039.42	517.284	6413.58	517.284	3994.62	517.284	20102.3	517.284	11368.4	517.284	11509.8	517.284	20682.3	517.284	15067.1	517.284	1868.76	517.284	23786.5	517.284	6139.87	517.284	24798.1	517.284	2896.14	517.284	5823.34	517.284	17507	517.284	5133.66	517.284	6987.19	517.284	27227.1
518.018	3521.07	518.018	11685.4	518.018	4603.93	518.018	16014.4	518.018	20926.4	518.018	24194.7	518.018	16792.3	518.018	3890.08	518.018	6434.14	518.018	3959.35	518.018	19996.9	518.018	11350.6	518.018	11513.4	518.018	20845.9	518.018	15050.3	518.018	1902.33	518.018	23828	518.018	6188.84	518.018	25342.6	518.018	2896.98	518.018	5821.99	518.018	17610.4	518.018	5093.94	518.018	6985.22	518.018	27175.9
518.752	3514.76	518.752	11741.8	518.752	4681.45	518.752	15896.2	518.752	21036.6	518.752	24328.9	518.752	17054.4	518.752	3870.41	518.752	6432.93	518.752	3942	518.752	19968.3	518.752	11362.5	518.752	11560.9	518.752	20778.8	518.752	15233.9	518.752	1840.19	518.752	23510.5	518.752	6205.08	518.752	24996.4	518.752	2822.02	518.752	5885.34	518.752	17286.2	518.752	5162.32	518.752	6929.87	518.752	27188.4
519.486	3505.85	519.486	11836.3	519.486	4661	519.486	15936.3	519.486	21133.5	519.486	24287.1	519.486	16762	519.486	3848.18	519.486	6362.51	519.486	3942	519.486	19876.5	519.486	11209.2	519.486	11559.2	519.486	20906.2	519.486	15094.9	519.486	1884.64	519.486	23597	519.486	6140.02	519.486	25078.4	519.486	2890.65	519.486	5863.06	519.486	17496.6	519.486	5105.27	519.486	6959.28	519.486	27202.6
520.22	3429.99	520.22	11713.1	520.22	4609.95	520.22	16141.4	520.22	20995.1	520.22	24480	520.22	16862	520.22	3934.44	520.22	6402.92	520.22	3987.83	520.22	19945.7	520.22	11341.4	520.22	11569.5	520.22	20698	520.22	14875.7	520.22	1847.19	520.22	23560.5	520.22	6282.86	520.22	24957.4	520.22	2879.2	520.22	5878.8	520.22	17554.8	520.22	4981.08	520.22	6990.31	520.22	27212.1
520.954	3391.76	520.954	11826.3	520.954	4577.13	520.954	16232.4	520.954	20947.9	520.954	24372.9	520.954	16864	520.954	3945.57	520.954	6433.61	520.954	4028.21	520.954	20022.8	520.954	11443.2	520.954	11630.1	520.954	20771.4	520.954	14889.3	520.954	1869	520.954	23652.3	520.954	6156.89	520.954	24949.4	520.954	2821.76	520.954	5759.02	520.954	17644.6	520.954	5062.27	520.954	7029.22	520.954	27307.5
521.688	3440.77	521.688	11715.1	521.688	4516.92	521.688	16261.7	521.688	21014.6	521.688	24319.7	521.688	16986.4	521.688	3966.25	521.688	6440.22	521.688	3999.9	521.688	19963.9	521.688	11437.7	521.688	11715.4	521.688	20909.7	521.688	14926.1	521.688	1865.97	521.688	23753.4	521.688	6179.17	521.688	24835.3	521.688	2838.07	521.688	5743.3	521.688	17714.5	521.688	5111.37	521.688	7001.56	521.688	27276.1
522.422	3455.02	522.422	11680.9	522.422	4481.48	522.422	16125.2	522.422	21127.7	522.422	24248.1	522.422	17071.8	522.422	3907.41	522.422	6453.47	522.422	4006.9	522.422	20007.8	522.422	11366.2	522.422	11598.3	522.422	20903.8	522.422	14964.4	522.422	1890.86	522.422	23812.8	522.422	6170.11	522.422	24757.7	522.422	2890.57	522.422	5781.54	522.422	17589	522.422	5119.75	522.422	6999.05	522.422	27246.7
523.156	3482.93	523.156	11710.5	523.156	4534.23	523.156	16035.1	523.156	21217.5	523.156	24218.3	523.156	16935.4	523.156	3870.67	523.156	6425.75	523.156	4070.45	523.156	20071.5	523.156	11348.9	523.156	11492.9	523.156	20829.4	523.156	15024.1	523.156	1893.96	523.156	23858.2	523.156	6082.93	523.156	24863.7	523.156	2883.7	523.156	5786.05	523.156	17425.8	523.156	5111.71	523.156	7034.83	523.156	27213.8
523.891	3539.42	523.891	11607.3	523.891	4578.17	523.891	16126.1	523.891	21238.8	523.891	24325	523.891	16768	523.891	3958.13	523.891	6382.9	523.891	4063.76	523.891	20018.6	523.891	11398.6	523.891	11571.8	523.891	20789.8	523.891	15062.4	523.891	1843.58	523.891	23817.5	523.891	6090.61	523.891	25008.7	523.891	2839.23	523.891	5790.32	523.891	17446.3	523.891	5059.8	523.891	7035.03	523.891	27197.7
524.625	3439.38	524.625	11617.4	524.625	4474.02	524.625	16100.7	524.625	21136.6	524.625	24297.2	524.625	16929.8	524.625	3981.62	524.625	6471.16	524.625	3945.4	524.625	20066	524.625	11376.7	524.625	11489.3	524.625	20737.3	524.625	15086.9	524.625	1883	524.625	23592.6	524.625	6171.52	524.625	25003.3	524.625	2881.95	524.625	5832.27	524.625	17499.8	524.625	5009.84	524.625	7013.39	524.625	27388.5
525.359	3465.86	525.359	11666.9	525.359	4591.88	525.359	16209.6	525.359	20817.2	525.359	24068.3	525.359	17055.2	525.359	3983.81	525.359	6490.87	525.359	4041.96	525.359	19975.1	525.359	11371.3	525.359	11503.5	525.359	20899.9	525.359	15296.1	525.359	1904.68	525.359	23604.9	525.359	6231.25	525.359	25247.3	525.359	2911.97	525.359	5771.18	525.359	17426.6	525.359	5127.82	525.359	7088.24	525.359	27251.5
526.093	3518.48	526.093	11646.4	526.093	4531.22	526.093	16055.3	526.093	20956.3	526.093	24403.6	526.093	16800.1	526.093	3960.61	526.093	6341.02	526.093	4060.7	526.093	20087.5	526.093	11394.4	526.093	11641.8	526.093	20786.6	526.093	15188.2	526.093	1898.43	526.093	23676.2	526.093	6088.54	526.093	24938.6	526.093	2874.51	526.093	5811.32	526.093	17492.6	526.093	5032.38	526.093	7037.4	526.093	26965.1
526.827	3474.55	526.827	11704.9	526.827	4595.05	526.827	16142.4	526.827	20957.7	526.827	24313.3	526.827	16797.2	526.827	3973.11	526.827	6353.48	526.827	4001.42	526.827	20162.4	526.827	11495.9	526.827	11661	526.827	20801.5	526.827	15049.5	526.827	1878.08	526.827	23545.3	526.827	6154.75	526.827	24908.8	526.827	2846.2	526.827	5831.48	526.827	17659.3	526.827	5006.85	526.827	7117.24	526.827	27210.7
527.561	3419.47	527.561	11735.8	527.561	4503.58	527.561	16144.6	527.561	21114.1	527.561	24017.8	527.561	16788.4	527.561	3935.57	527.561	6413.79	527.561	3969.51	527.561	20134.7	527.561	11471.8	527.561	11669.5	527.561	20766.9	527.561	14983.1	527.561	1868.95	527.561	23589	527.561	6156.96	527.561	25070	527.561	2880.85	527.561	5737.91	527.561	17447.8	527.561	5054.44	527.561	7162.98	527.561	27131.7
528.295	3430.87	528.295	11738.1	528.295	4551.45	528.295	16081.9	528.295	21122.2	528.295	24139.7	528.295	16963.5	528.295	3974.67	528.295	6329.54	528.295	3980.43	528.295	20104.2	528.295	11395.2	528.295	11607.2	528.295	20703.3	528.295	14955	528.295	1871.3	528.295	23724.5	528.295	6214.29	528.295	24927.9	528.295	2892.92	528.295	5808.93	528.295	17386.5	528.295	5117.17	528.295	7020.43	528.295	27227.8
529.029	3463.18	529.029	11724.8	529.029	4554.83	529.029	16055.1	529.029	21093.1	529.029	24306.3	529.029	16959.5	529.029	3962.91	529.029	6367.32	529.029	3925.64	529.029	20021.2	529.029	11332	529.029	11560.9	529.029	20751.4	529.029	15087	529.029	1856.78	529.029	23737.5	529.029	6181.74	529.029	25009.2	529.029	2880.31	529.029	5833.25	529.029	17502.2	529.029	5124.66	529.029	6975.9	529.029	27321.5
529.763	3495.75	529.763	11752.3	529.763	4558.25	529.763	16152.1	529.763	21089	529.763	24332.8	529.763	16838.4	529.763	3905.24	529.763	6432.89	529.763	3941.57	529.763	19987.3	529.763	11392.9	529.763	11660.5	529.763	20774.4	529.763	15175.4	529.763	1863.53	529.763	23693.4	529.763	6153.93	529.763	25270.6	529.763	2930.2	529.763	5821.7	529.763	17621.1	529.763	5061.86	529.763	7040.65	529.763	27313.4
530.497	3519.05	530.497	11796.8	530.497	4596.31	530.497	16233.3	530.497	21077.3	530.497	24353.3	530.497	16840.2	530.497	3900.86	530.497	6362.61	530.497	4062.42	530.497	20050.9	530.497	11516	530.497	11771.6	530.497	20721.6	530.497	15118	530.497	1899.29	530.497	23728	530.497	6206.19	530.497	25252.9	530.497	2994.74	530.497	5847.79	530.497	17567.5	530.497	5010.69	530.497	7017	530.497	27280.6
531.231	3483.11	531.231	11746	531.231	4499.19	531.231	16136.6	531.231	21094.5	531.231	24359	531.231	16889.8	531.231	3959.24	531.231	6340.95	531.231	4052.73	531.231	20081.5	531.231	11512	531.231	11632.1	531.231	20814.3	531.231	15125.8	531.231	1901.29	531.231	23737.1	531.231	6180.53	531.231	25019.6	531.231	2930.28	531.231	5804.56	531.231	17384.1	531.231	5059.22	531.231	6938.08	531.231	27220.9
531.965	3382.04	531.965	11639.6	531.965	4537.33	531.965	16250.4	531.965	21170.4	531.965	24222	531.965	16945.7	531.965	4053.34	531.965	6442.67	531.965	4007.38	531.965	20127.7	531.965	11537.5	531.965	11532	531.965	20949.7	531.965	15024.5	531.965	1901.58	531.965	23560.8	531.965	6158.72	531.965	25148.9	531.965	2914	531.965	5819.37	531.965	17559.8	531.965	5110.7	531.965	7086.84	531.965	27155.4
532.699	3440.95	532.699	11623.5	532.699	4506.09	532.699	16175.4	532.699	21198	532.699	24386.3	532.699	17044.8	532.699	3998.9	532.699	6359.66	532.699	3906.51	532.699	20079.5	532.699	11429.5	532.699	11781	532.699	20934.5	532.699	14928.1	532.699	1838.21	532.699	23739.3	532.699	6132.83	532.699	25295.3	532.699	2914	532.699	5959.51	532.699	17614.3	532.699	5039.29	532.699	7085.06	532.699	27172.4
533.433	3574.82	533.433	11628.2	533.433	4554.11	533.433	16138.4	533.433	20982.7	533.433	24168.8	533.433	16893.3	533.433	3990.11	533.433	6397.61	533.433	3989.16	533.433	20025.3	533.433	11359.5	533.433	11579.9	533.433	20812.2	533.433	15044.2	533.433	1891.14	533.433	23649.1	533.433	6180.39	533.433	25071.9	533.433	2923.51	533.433	5859.44	533.433	17686.9	533.433	5063.79	533.433	7123.02	533.433	27243.7
534.167	3534.9	534.167	11625.2	534.167	4516.74	534.167	16194.3	534.167	20896.7	534.167	24201.6	534.167	16794.8	534.167	3928.65	534.167	6346.48	534.167	4003.75	534.167	20101.8	534.167	11311.2	534.167	11643.1	534.167	20808.9	534.167	15327.1	534.167	1864.54	534.167	23597.7	534.167	6134.26	534.167	25297.9	534.167	2878.08	534.167	5777.15	534.167	17680.6	534.167	4993.07	534.167	6965.52	534.167	27261
534.902	3496.88	534.902	11692.9	534.902	4538.25	534.902	16184.8	534.902	20996.5	534.902	24326.9	534.902	16944.5	534.902	3924.53	534.902	6366.33	534.902	3970.34	534.902	19947.7	534.902	11359.4	534.902	11571.4	534.902	20841.9	534.902	15235.9	534.902	1877.59	534.902	23762.7	534.902	6276.82	534.902	25424.9	534.902	2901.98	534.902	5828.76	534.902	17666.6	534.902	5081.39	534.902	6936.39	534.902	27191.8
535.636	3459.45	535.636	11769.1	535.636	4606.61	535.636	16078.4	535.636	21117.3	535.636	24370.6	535.636	17097.1	535.636	3987.55	535.636	6356.61	535.636	3987.65	535.636	19986.2	535.636	11421.3	535.636	11472.6	535.636	20938.4	535.636	15113.9	535.636	1902.88	535.636	23692.5	535.636	6288.66	535.636	25254.8	535.636	2900.75	535.636	5814.83	535.636	17613.2	535.636	5071.46	535.636	6984.27	535.636	27257.2
536.37	3465.02	536.37	11756.7	536.37	4589.53	536.37	15980.7	536.37	21195.9	536.37	24437.1	536.37	17156.6	536.37	4006.28	536.37	6438.16	536.37	4000.24	536.37	20104.9	536.37	11445.1	536.37	11494.8	536.37	20968.2	536.37	15133.3	536.37	1922.96	536.37	23563	536.37	6162.4	536.37	25082	536.37	2924.25	536.37	5806.15	536.37	17563.3	536.37	5049.46	536.37	6986.12	536.37	27295.8
537.104	3503.98	537.104	11730.5	537.104	4507.13	537.104	15968.8	537.104	21171.7	537.104	24561.8	537.104	17121.3	537.104	3961.52	537.104	6525.73	537.104	3965.26	537.104	20136.9	537.104	11431.5	537.104	11561.5	537.104	20960.1	537.104	15138	537.104	1920.02	537.104	23651.3	537.104	6117.14	537.104	25093.3	537.104	2953.36	537.104	5867.46	537.104	17561.9	537.104	5098.66	537.104	6985.82	537.104	27216
537.838	3486.04	537.838	11813.4	537.838	4511.67	537.838	16042.7	537.838	21034.9	537.838	24552.7	537.838	17026.9	537.838	3976.9	537.838	6435.19	537.838	3968.19	537.838	20184.5	537.838	11418.9	537.838	11575.7	537.838	20998.8	537.838	15039.3	537.838	1878.01	537.838	23778.4	537.838	6170.16	537.838	25144.6	537.838	2890.13	537.838	5882.81	537.838	17582	537.838	5077.38	537.838	7039.04	537.838	27173.2
538.572	3418.72	538.572	11865.4	538.572	4574.94	538.572	16187.9	538.572	21013.2	538.572	24367.5	538.572	17034.2	538.572	4070.93	538.572	6485.23	538.572	4063.76	538.572	20159.8	538.572	11458.9	538.572	11683.3	538.572	20837.1	538.572	15051.6	538.572	1847.46	538.572	23692.6	538.572	6094.94	538.572	25158.9	538.572	2862.46	538.572	5816.44	538.572	17579.7	538.572	5004.55	538.572	6974.98	538.572	27108.1
539.306	3448.7	539.306	11822.8	539.306	4604.85	539.306	16179.3	539.306	21016.3	539.306	24545.1	539.306	17011.8	539.306	3889.76	539.306	6486.71	539.306	4053.81	539.306	20174.4	539.306	11421.2	539.306	11600.9	539.306	20870.1	539.306	15055.9	539.306	1858.94	539.306	23751	539.306	6133.07	539.306	25225.6	539.306	2942.54	539.306	5690.1	539.306	17562	539.306	5054.56	539.306	7021.22	539.306	26986.3
540.04	3524.63	540.04	11908.6	540.04	4427.97	540.04	16206.9	540.04	21210.1	540.04	24564.8	540.04	16884.1	540.04	4006.79	540.04	6455.44	540.04	4024.33	540.04	20222.7	540.04	11548.9	540.04	11594.7	540.04	20991.6	540.04	15042.5	540.04	1850.01	540.04	23748.3	540.04	6140.21	540.04	25078.2	540.04	2892.51	540.04	5809.81	540.04	17561.1	540.04	5006.31	540.04	7045.34	540.04	27340
540.774	3477.35	540.774	11818.6	540.774	4463.48	540.774	16098.7	540.774	21297.8	540.774	24556.7	540.774	16975.7	540.774	3958.98	540.774	6398.73	540.774	4045.57	540.774	20296.4	540.774	11560.6	540.774	11597.2	540.774	21000.2	540.774	15122.9	540.774	1833.94	540.774	23701.9	540.774	6185.52	540.774	25224.2	540.774	2926.75	540.774	5807.89	540.774	17472	540.774	5085.27	540.774	6999.5	540.774	27332.9
541.508	3430.64	541.508	11870.1	541.508	4550.72	541.508	16039.7	541.508	21217.6	541.508	24501.2	541.508	16972	541.508	3942.31	541.508	6458.67	541.508	4000.55	541.508	20351.9	541.508	11581.3	541.508	11713	541.508	20890.9	541.508	15091.7	541.508	1836.86	541.508	23906.2	541.508	6181.85	541.508	25287.3	541.508	2901.89	541.508	5850.13	541.508	17601.8	541.508	5121.46	541.508	7000.77	541.508	27292.8
542.242	3488.76	542.242	11812.5	542.242	4570.09	542.242	16067.3	542.242	21214.7	542.242	24575.5	542.242	17023.2	542.242	3963.44	542.242	6459.41	542.242	4003.66	542.242	20240.9	542.242	11412.9	542.242	11662.6	542.242	21017.2	542.242	15151.2	542.242	1863.18	542.242	23750.8	542.242	6154.63	542.242	25186.4	542.242	2902.3	542.242	5795.92	542.242	17582.5	542.242	5092.5	542.242	7019.81	542.242	27394.7
542.976	3530.53	542.976	11810.4	542.976	4602.59	542.976	16200.5	542.976	21238.8	542.976	24530.1	542.976	17076.7	542.976	3988.46	542.976	6448.4	542.976	4008.33	542.976	20265.8	542.976	11367	542.976	11622.9	542.976	21156.4	542.976	15247.7	542.976	1894.2	542.976	23722.5	542.976	6081.35	542.976	25151.3	542.976	2913.05	542.976	5821.63	542.976	17552.4	542.976	5090.37	542.976	7007.54	542.976	27441.3
543.71	3542.64	543.71	11821.5	543.71	4621.75	543.71	16213.2	543.71	21162.3	543.71	24474.5	543.71	17068.4	543.71	4015.51	543.71	6498.81	543.71	4011.45	543.71	20299.9	543.71	11411.6	543.71	11606.5	543.71	21053.5	543.71	15227	543.71	1911.1	543.71	23807	543.71	6048.98	543.71	25155	543.71	2908.65	543.71	5877.76	543.71	17592	543.71	5075.1	543.71	7030.48	543.71	27377.3
544.444	3564.58	544.444	11776.8	544.444	4569.35	544.444	16131.7	544.444	21111.9	544.444	24604.8	544.444	17005.3	544.444	4026.01	544.444	6526.46	544.444	4028.06	544.444	20179.3	544.444	11358.1	544.444	11581.6	544.444	20889.8	544.444	15177.1	544.444	1914.04	544.444	23683.3	544.444	6110.44	544.444	25134.5	544.444	2921.86	544.444	5851.03	544.444	17595.7	544.444	5043.72	544.444	7076.59	544.444	27290.5
545.179	3512.06	545.179	11933.1	545.179	4557.61	545.179	16354	545.179	21289.5	545.179	24567.5	545.179	16921.7	545.179	3977.32	545.179	6460.18	545.179	3996.07	545.179	20273.5	545.179	11445.9	545.179	11744.5	545.179	20985	545.179	15325	545.179	1910.51	545.179	23755.7	545.179	6158.11	545.179	25316.9	545.179	2966.34	545.179	5904.18	545.179	17599.8	545.179	5157.57	545.179	7003.9	545.179	27218.3
545.913	3501.1	545.913	11937.8	545.913	4551.36	545.913	16230.3	545.913	21179	545.913	24325.5	545.913	17013.9	545.913	3987.58	545.913	6606.15	545.913	4086.23	545.913	20219.5	545.913	11562.5	545.913	11644.9	545.913	20976.9	545.913	15327.3	545.913	1876.21	545.913	23862.2	545.913	6295.02	545.913	25462.1	545.913	2926	545.913	5801.15	545.913	17648.9	545.913	5197.16	545.913	7092.25	545.913	27509.1
546.647	3397.39	546.647	11834.1	546.647	4576.39	546.647	16185.6	546.647	21215.6	546.647	24149.3	546.647	16996.1	546.647	3942.88	546.647	6474.73	546.647	4127.35	546.647	20327.6	546.647	11404.3	546.647	11610.1	546.647	20925	546.647	15281.7	546.647	1898.56	546.647	23731.7	546.647	6194.89	546.647	25345.8	546.647	2926	546.647	5736.79	546.647	17781.2	546.647	5015.68	546.647	7079.74	546.647	27687
547.381	3544.53	547.381	11902	547.381	4583.03	547.381	16192.3	547.381	21311.9	547.381	24425.6	547.381	17135.5	547.381	3936.65	547.381	6600.79	547.381	4042.79	547.381	20339.9	547.381	11441.3	547.381	11639.1	547.381	20958.2	547.381	15163.7	547.381	1909.22	547.381	24100.1	547.381	6183.95	547.381	25539.3	547.381	2926.84	547.381	5810.42	547.381	17859.7	547.381	5014.26	547.381	7021.78	547.381	27316.3
548.115	3466.23	548.115	11902	548.115	4617.72	548.115	16280.1	548.115	21253	548.115	24560.2	548.115	17073.7	548.115	3989.52	548.115	6523.02	548.115	4095.65	548.115	20338.1	548.115	11459.6	548.115	11689.1	548.115	21118.7	548.115	15355.3	548.115	1889.74	548.115	24029.8	548.115	6250.67	548.115	25329.1	548.115	2904.2	548.115	5844.86	548.115	17550.1	548.115	5072.64	548.115	7060.28	548.115	27281.9
548.849	3519.84	548.849	11902	548.849	4615.57	548.849	16284.5	548.849	21336.7	548.849	24590.9	548.849	16888.3	548.849	4020.29	548.849	6474.03	548.849	4006.83	548.849	20261.4	548.849	11438.4	548.849	11674.8	548.849	20920.8	548.849	15267	548.849	1919.64	548.849	23849.9	548.849	6185.57	548.849	25201	548.849	2894.11	548.849	5863.34	548.849	17672.1	548.849	5140.86	548.849	7051.55	548.849	27386.3
549.583	3534.22	549.583	11852.6	549.583	4536.06	549.583	16171	549.583	21350.3	549.583	24658.8	549.583	16950.5	549.583	3986.84	549.583	6528.31	549.583	3978.12	549.583	20178.2	549.583	11490.6	549.583	11754.5	549.583	20937.6	549.583	15376.5	549.583	1898.19	549.583	23848.9	549.583	6109.42	549.583	25258.7	549.583	2892.48	549.583	5892.53	549.583	17633.3	549.583	5069.43	549.583	7042.81	549.583	27516.9
550.317	3507.46	550.317	11852.7	550.317	4525.49	550.317	16151.5	550.317	21274.5	550.317	24736.2	550.317	17076.9	550.317	3955.41	550.317	6530.03	550.317	4022.32	550.317	20250.1	550.317	11546	550.317	11881.5	550.317	21122.3	550.317	15445.6	550.317	1860.08	550.317	23873.5	550.317	6108.92	550.317	25487.2	550.317	2882.38	550.317	5867.39	550.317	17572.3	550.317	5009.13	550.317	7103.39	550.317	27550.6
551.051	3530.45	551.051	11895.2	551.051	4601.07	551.051	16217	551.051	21296.8	551.051	24695.4	551.051	17052.5	551.051	3988.76	551.051	6461.9	551.051	4030.9	551.051	20357.6	551.051	11508	551.051	11877.3	551.051	21153.7	551.051	15259	551.051	1873.24	551.051	23855.7	551.051	6156.82	551.051	25644.7	551.051	2873.39	551.051	5829.72	551.051	17730.2	551.051	5057.59	551.051	7194.05	551.051	27439.3
551.785	3537.39	551.785	11828.3	551.785	4581.59	551.785	16150.3	551.785	21377.5	551.785	24582.7	551.785	17088.7	551.785	4025.1	551.785	6476.16	551.785	4024	551.785	20268	551.785	11440	551.785	11718.9	551.785	21099.3	551.785	15195.3	551.785	1898.46	551.785	23970.8	551.785	6200.94	551.785	25504.4	551.785	2898.31	551.785	5888.73	551.785	17693.9	551.785	5094.24	551.785	7181.9	551.785	27323.2
552.519	3497.18	552.519	11777.5	552.519	4520.26	552.519	16175.6	552.519	21173.3	552.519	24702.3	552.519	17260.4	552.519	3948.87	552.519	6469.35	552.519	4024.89	552.519	20300.8	552.519	11456.7	552.519	11604.1	552.519	21053	552.519	15156.6	552.519	1915.26	552.519	24056.1	552.519	6211.58	552.519	25452.2	552.519	2949.42	552.519	5881.46	552.519	17439.7	552.519	5166.1	552.519	7018.05	552.519	27380.7
553.253	3533.86	553.253	11816	553.253	4576.63	553.253	16351.8	553.253	21238.6	553.253	24777.5	553.253	17032.3	553.253	3992.71	553.253	6438.04	553.253	4032.95	553.253	20547.7	553.253	11599.8	553.253	11655.9	553.253	21258.8	553.253	15332.8	553.253	1980.57	553.253	24083	553.253	6208	553.253	25411	553.253	2893.06	553.253	5731.17	553.253	17651.8	553.253	5064.12	553.253	7069.94	553.253	27308.3
553.987	3572.32	553.987	11818.7	553.987	4597.49	553.987	16382.4	553.987	21369.1	553.987	24693.4	553.987	17071.3	553.987	3951.12	553.987	6435.32	553.987	3978.65	553.987	20346.9	553.987	11481.1	553.987	11682.8	553.987	21113.3	553.987	15236.5	553.987	1971.2	553.987	23921.2	553.987	6197.28	553.987	25265.3	553.987	2947.52	553.987	5903.48	553.987	17780.7	553.987	5052.38	553.987	7137.92	553.987	27669
554.721	3600.58	554.721	11804	554.721	4532.4	554.721	16323.7	554.721	21356.7	554.721	24679.9	554.721	17055.5	554.721	3929.49	554.721	6475.21	554.721	4034.88	554.721	20328.5	554.721	11531.7	554.721	11757	554.721	20893.4	554.721	15381.1	554.721	1903.97	554.721	24170.1	554.721	6054.86	554.721	25286.6	554.721	2907.48	554.721	5958.69	554.721	17781.8	554.721	5080.96	554.721	7068.73	554.721	27654
555.455	3500.52	555.455	11905.2	555.455	4516.04	555.455	16277.6	555.455	21373.5	555.455	24670.1	555.455	17081.4	555.455	3967.9	555.455	6514.02	555.455	4085.36	555.455	20496.1	555.455	11458.1	555.455	11683.1	555.455	21098.7	555.455	15362.9	555.455	1923.45	555.455	24088.9	555.455	6196.03	555.455	25240.3	555.455	2920.97	555.455	5889.42	555.455	17938.6	555.455	5125.9	555.455	7044.58	555.455	27579.3
556.19	3494.37	556.19	12065	556.19	4572.28	556.19	16331.7	556.19	21397.1	556.19	24531.3	556.19	17203	556.19	3998.36	556.19	6496.93	556.19	4057.24	556.19	20548.1	556.19	11454.2	556.19	11553.8	556.19	21265.3	556.19	15387	556.19	1897.82	556.19	24026.1	556.19	6219.44	556.19	25307.7	556.19	2924.9	556.19	5883.65	556.19	17862.1	556.19	5221.65	556.19	7014.09	556.19	27543.9
556.924	3558.18	556.924	11937.2	556.924	4581.46	556.924	16355.4	556.924	21435.7	556.924	24524.7	556.924	17211.2	556.924	3989.99	556.924	6499.2	556.924	4085.73	556.924	20475.9	556.924	11440.7	556.924	11586.4	556.924	21261.5	556.924	15352.4	556.924	1892.83	556.924	24083.2	556.924	6168.88	556.924	25315.3	556.924	2985.9	556.924	5879.9	556.924	17795.7	556.924	5183.63	556.924	7066.07	556.924	27583
557.658	3596.95	557.658	11791.3	557.658	4581.12	557.658	16359.3	557.658	21451.8	557.658	24710.6	557.658	17115.8	557.658	3995.78	557.658	6559	557.658	4091.07	557.658	20375.2	557.658	11504.8	557.658	11746.5	557.658	21135.8	557.658	15335.8	557.658	1925.2	557.658	24072.5	557.658	6143.57	557.658	25405.6	557.658	3010.31	557.658	5854.34	557.658	17792.8	557.658	5058.35	557.658	7121.41	557.658	27524
558.392	3604.37	558.392	11939.5	558.392	4621.07	558.392	16394.6	558.392	21368.4	558.392	24861.4	558.392	17042.4	558.392	4042.23	558.392	6571.12	558.392	3999.79	558.392	20317.4	558.392	11665.2	558.392	11824.9	558.392	21067.5	558.392	15404.9	558.392	1915.92	558.392	24039.9	558.392	6125.17	558.392	25600.1	558.392	2910.04	558.392	5842.98	558.392	17728.1	558.392	5037.77	558.392	7082.26	558.392	27459
559.126	3588.78	559.126	11932.6	559.126	4550.1	559.126	16350.3	559.126	21231.4	559.126	24894.2	559.126	16949	559.126	4049.86	559.126	6464.83	559.126	4042.7	559.126	20367.1	559.126	11587.1	559.126	11785	559.126	21259.8	559.126	15347.8	559.126	1882.17	559.126	24280.3	559.126	6176.31	559.126	25414.1	559.126	2886.79	559.126	5823.88	559.126	17791.1	559.126	5082.35	559.126	7089.81	559.126	27782.1
559.86	3472.73	559.86	11848.6	559.86	4493.69	559.86	16398.8	559.86	21320.8	559.86	24908.9	559.86	17069.7	559.86	4018.26	559.86	6547.54	559.86	4006.16	559.86	20466.5	559.86	11552.7	559.86	11780.8	559.86	21185.9	559.86	15608.8	559.86	1898.62	559.86	24340.3	559.86	6279.18	559.86	25485.7	559.86	2991.89	559.86	5961.6	559.86	17806.9	559.86	5134.56	559.86	7078.06	559.86	27686.4
560.594	3501.45	560.594	11873.7	560.594	4604.72	560.594	16395.2	560.594	21533	560.594	24609	560.594	17001.7	560.594	4122.13	560.594	6635.28	560.594	4041.97	560.594	20553.3	560.594	11579.6	560.594	11794.3	560.594	21105.3	560.594	15557.7	560.594	1892.35	560.594	24106.6	560.594	6234.41	560.594	25370.2	560.594	2942.65	560.594	5844.31	560.594	17883.9	560.594	5190.96	560.594	7237.42	560.594	27675.6
561.328	3493.68	561.328	11831.7	561.328	4681.11	561.328	16343.2	561.328	21496.8	561.328	24728.8	561.328	17255.4	561.328	4049.44	561.328	6490.51	561.328	4114.11	561.328	20476.5	561.328	11784	561.328	11805.2	561.328	21196.1	561.328	15520.2	561.328	1914.81	561.328	24364.9	561.328	6146.21	561.328	25594.2	561.328	2956.14	561.328	5854.99	561.328	17930.5	561.328	5096.32	561.328	7200.13	561.328	27575
562.062	3497.94	562.062	11798.7	562.062	4565.19	562.062	16587.4	562.062	21472.5	562.062	24715.5	562.062	17206.4	562.062	4045.36	562.062	6482.63	562.062	4062.6	562.062	20627.4	562.062	11685.1	562.062	11652.7	562.062	21318.8	562.062	15335.1	562.062	1830.91	562.062	24194.6	562.062	6218.94	562.062	25348.1	562.062	2959.75	562.062	5894.52	562.062	17869.4	562.062	5146.82	562.062	7156.23	562.062	27616.4
562.796	3494.89	562.796	11836.8	562.796	4591.39	562.796	16643.2	562.796	21419.8	562.796	24674.6	562.796	17200.9	562.796	4010.76	562.796	6499.25	562.796	4087.81	562.796	20653.9	562.796	11533.3	562.796	11774.3	562.796	21383.8	562.796	15381.7	562.796	1874.58	562.796	24127.7	562.796	6247.08	562.796	25459.6	562.796	2922.83	562.796	5953.14	562.796	17868.4	562.796	5070.67	562.796	7101.06	562.796	27401.5
563.53	3521.98	563.53	11939.7	563.53	4603.7	563.53	16427.5	563.53	21412.8	563.53	24707.1	563.53	17190.2	563.53	3970.31	563.53	6500.71	563.53	4106.99	563.53	20593.5	563.53	11553.9	563.53	11824.8	563.53	21296.5	563.53	15451.7	563.53	1884.43	563.53	24180.8	563.53	6242.78	563.53	25508.3	563.53	2922.39	563.53	5918.92	563.53	17839.7	563.53	5058.99	563.53	7139.23	563.53	27503.5
564.264	3580.84	564.264	11926.5	564.264	4617.67	564.264	16350.2	564.264	21451.9	564.264	24858.6	564.264	17218.1	564.264	4024.9	564.264	6516.02	564.264	4092.69	564.264	20544.3	564.264	11625.6	564.264	11771.5	564.264	21258	564.264	15487.7	564.264	1885.65	564.264	24185.8	564.264	6206.29	564.264	25499.1	564.264	2943.89	564.264	5888.61	564.264	17868	564.264	5111.26	564.264	7189.97	564.264	27775
564.998	3608.59	564.998	11890.7	564.998	4637.1	564.998	16444.4	564.998	21485.9	564.998	24999.4	564.998	17258	564.998	4089.38	564.998	6564.01	564.998	4093.42	564.998	20479	564.998	11643.1	564.998	11776.4	564.998	21312.2	564.998	15513.5	564.998	1907.42	564.998	24121.2	564.998	6178.77	564.998	25535.7	564.998	2967.74	564.998	5900.23	564.998	18040.8	564.998	5164.85	564.998	7129.79	564.998	27696.4
565.732	3577.22	565.732	12032.8	565.732	4582.54	565.732	16393.7	565.732	21519.3	565.732	25014.2	565.732	17246.2	565.732	4002.92	565.732	6622.54	565.732	4110.78	565.732	20454.8	565.732	11669.5	565.732	11815.5	565.732	21275.6	565.732	15529.8	565.732	1890.08	565.732	24063.9	565.732	6203.27	565.732	25483.5	565.732	3005.32	565.732	5866	565.732	18154.3	565.732	5195.95	565.732	7049.85	565.732	27447.4
566.466	3564.47	566.466	12031.8	566.466	4615.34	566.466	16448.1	566.466	21619.3	566.466	25106.1	566.466	17389	566.466	3945.18	566.466	6660.41	566.466	4095.76	566.466	20717.5	566.466	11678.1	566.466	11791.6	566.466	21244.9	566.466	15630.8	566.466	1949.58	566.466	24024	566.466	6172.93	566.466	25552.1	566.466	2999.58	566.466	5877.85	566.466	17962.2	566.466	5064.26	566.466	7158.98	566.466	27769.8
567.201	3467.26	567.201	11983.4	567.201	4557.74	567.201	16596.7	567.201	21749.7	567.201	25156.2	567.201	17400.2	567.201	4164.62	567.201	6645.23	567.201	4095.01	567.201	20692.9	567.201	11798.2	567.201	11735.8	567.201	21283.4	567.201	15430.8	567.201	1895.11	567.201	24356.8	567.201	6193	567.201	25859.9	567.201	2974.33	567.201	5963	567.201	18240.2	567.201	5103.06	567.201	7089.22	567.201	27779.4
567.935	3595.72	567.935	12149.2	567.935	4486.05	567.935	16432.7	567.935	21506	567.935	25055.9	567.935	17260.4	567.935	4029.32	567.935	6459.73	567.935	4152.36	567.935	20735	567.935	11661.1	567.935	11974.2	567.935	21448.2	567.935	15567.9	567.935	1901.38	567.935	24495.7	567.935	6143.71	567.935	25758.7	567.935	2941.17	567.935	5963	567.935	18053.8	567.935	5155.03	567.935	7198.55	567.935	27574.6
568.669	3571.53	568.669	12029.3	568.669	4626.06	568.669	16441.4	568.669	21524	568.669	25020.1	568.669	17262.4	568.669	4056.4	568.669	6600.43	568.669	4085.28	568.669	20780.4	568.669	11645.6	568.669	11818.3	568.669	21237.3	568.669	15594.8	568.669	1893.11	568.669	24344.1	568.669	6196.69	568.669	25874.1	568.669	3012.75	568.669	5825.69	568.669	18058.8	568.669	5151.06	568.669	7173.25	568.669	27654.7
569.403	3526.96	569.403	11949.1	569.403	4658.88	569.403	16495.2	569.403	21719.7	569.403	25050	569.403	17270.3	569.403	4026.46	569.403	6630.62	569.403	4127.3	569.403	20592.1	569.403	11601.7	569.403	11818.8	569.403	21364.4	569.403	15552.6	569.403	1834.52	569.403	24321.6	569.403	6180.21	569.403	25692.4	569.403	3059.08	569.403	5835.84	569.403	18120	569.403	5200.77	569.403	7017.49	569.403	27817.9
570.137	3512	570.137	11980.5	570.137	4589.26	570.137	16558	570.137	21821.7	570.137	24966.7	570.137	17172.1	570.137	4088.39	570.137	6587.43	570.137	4193	570.137	20631.5	570.137	11618.5	570.137	11916.5	570.137	21372	570.137	15598.2	570.137	1855.02	570.137	24214.2	570.137	6218.25	570.137	25644.1	570.137	3029.83	570.137	5900.83	570.137	18043.7	570.137	5160.85	570.137	7088.39	570.137	27983.9
570.871	3589.6	570.871	11963.8	570.871	4564.97	570.871	16507.2	570.871	21721.1	570.871	24954.9	570.871	17183.3	570.871	4132.01	570.871	6582.58	570.871	4165.07	570.871	20761.2	570.871	11623.9	570.871	11892.2	570.871	21464.5	570.871	15578.3	570.871	1906.47	570.871	24257.4	570.871	6210.85	570.871	25642.9	570.871	2991.96	570.871	5929.49	570.871	17993.6	570.871	5148.1	570.871	7167.48	570.871	27898.3
571.605	3654.26	571.605	11995	571.605	4580.85	571.605	16499.7	571.605	21638.8	571.605	25011.2	571.605	17290.9	571.605	4046.42	571.605	6579.65	571.605	4154.33	571.605	20790	571.605	11588.6	571.605	11815.6	571.605	21408.2	571.605	15575.7	571.605	1936.92	571.605	24245.4	571.605	6220.51	571.605	25744.4	571.605	3008.55	571.605	5947.36	571.605	18119.4	571.605	5124.69	571.605	7121.87	571.605	27862.7
572.339	3618.79	572.339	12076.6	572.339	4575.93	572.339	16577.8	572.339	21670.6	572.339	25112.7	572.339	17359.2	572.339	3971.66	572.339	6567.08	572.339	4193.58	572.339	20697.6	572.339	11587.8	572.339	11836.4	572.339	21175.1	572.339	15621.5	572.339	1929.95	572.339	24183.1	572.339	6277.17	572.339	25903	572.339	3033.35	572.339	5971.76	572.339	18183.3	572.339	5096.86	572.339	7121.85	572.339	27961.3
573.073	3577.7	573.073	12010.9	573.073	4607.5	573.073	16523.8	573.073	21610.2	573.073	25310.2	573.073	17426.8	573.073	4086.19	573.073	6615.08	573.073	4093.42	573.073	20597.1	573.073	11667.5	573.073	11885.3	573.073	21319.9	573.073	15533.8	573.073	1894.53	573.073	24475	573.073	6231.7	573.073	25830.4	573.073	2984.31	573.073	5973.09	573.073	17971.1	573.073	5193.72	573.073	7244.52	573.073	27805.9
573.807	3568.72	573.807	12127.6	573.807	4705.54	573.807	16575.2	573.807	21580.2	573.807	25147.5	573.807	17517.3	573.807	4125.44	573.807	6570.83	573.807	3968.8	573.807	20759.8	573.807	11717.9	573.807	11869.9	573.807	21362.6	573.807	15591	573.807	1939	573.807	24397.1	573.807	6229.07	573.807	25829.3	573.807	2950.08	573.807	6021.03	573.807	18098.8	573.807	5129.99	573.807	7180.36	573.807	27967.8
574.541	3575.9	574.541	12054.8	574.541	4649.95	574.541	16557.2	574.541	21653.7	574.541	25030	574.541	17599.1	574.541	4129.92	574.541	6499.81	574.541	4058.47	574.541	20718.5	574.541	11538.1	574.541	11789.9	574.541	21091.1	574.541	15630.5	574.541	1939	574.541	24368.3	574.541	6338.74	574.541	25594.7	574.541	3010.31	574.541	5833.16	574.541	17998.2	574.541	5169.55	574.541	7223.51	574.541	27698.8
575.275	3545.06	575.275	12079.7	575.275	4651.64	575.275	16565	575.275	21559.8	575.275	25067.7	575.275	17365.1	575.275	4064.76	575.275	6527.37	575.275	4104.08	575.275	20887.3	575.275	11758.5	575.275	11896.3	575.275	21397.4	575.275	15429.8	575.275	1914.32	575.275	24383.1	575.275	6305.43	575.275	25745.4	575.275	2913.48	575.275	5896.6	575.275	18050.2	575.275	5171.77	575.275	7216.91	575.275	27795.8
576.009	3526.94	576.009	12078.3	576.009	4609.08	576.009	16624	576.009	21602.4	576.009	25027	576.009	17467.4	576.009	4127.79	576.009	6693.94	576.009	4224.71	576.009	20705.3	576.009	11599.8	576.009	11926.5	576.009	21455	576.009	15490.2	576.009	1868.08	576.009	24474.3	576.009	6170.96	576.009	25869.2	576.009	2951.92	576.009	5892.47	576.009	18183.9	576.009	5176.7	576.009	7330.37	576.009	27869.1
576.743	3609.3	576.743	12228	576.743	4546.16	576.743	16490.3	576.743	21710.2	576.743	25174	576.743	17374.7	576.743	4087.67	576.743	6720.63	576.743	4195.31	576.743	20787.1	576.743	11675.2	576.743	11862.3	576.743	21513.7	576.743	15607.2	576.743	1906.16	576.743	24451.4	576.743	6241.13	576.743	25808.9	576.743	2911.57	576.743	5980.16	576.743	18020.3	576.743	5151.47	576.743	7257.91	576.743	27949.2
577.477	3602.66	577.477	12182.7	577.477	4578.91	577.477	16514.9	577.477	21680.4	577.477	25116.6	577.477	17404.3	577.477	4076.25	577.477	6718.37	577.477	4133.23	577.477	20757.7	577.477	11745.4	577.477	11872.3	577.477	21567.4	577.477	15688.6	577.477	1935.75	577.477	24382.7	577.477	6333.25	577.477	25874.1	577.477	2931.73	577.477	5996.38	577.477	18049.7	577.477	5114.11	577.477	7244.31	577.477	27964.6
578.212	3589.82	578.212	12213.4	578.212	4653.64	578.212	16628.8	578.212	21809.1	578.212	25110.3	578.212	17516.3	578.212	4080.01	578.212	6692	578.212	4126.5	578.212	20707.1	578.212	11691	578.212	11925.9	578.212	21434.9	578.212	15720.8	578.212	1918.71	578.212	24380	578.212	6308.2	578.212	25852.3	578.212	2954.03	578.212	6013.72	578.212	17975.4	578.212	5162.29	578.212	7242.34	578.212	28001
578.946	3602.45	578.946	12282.4	578.946	4665.48	578.946	16617	578.946	21919.7	578.946	25156.5	578.946	17583.8	578.946	4071.11	578.946	6646.78	578.946	4134.48	578.946	20831.7	578.946	11673.9	578.946	12001.1	578.946	21334.7	578.946	15751.8	578.946	1942.56	578.946	24482.1	578.946	6267.2	578.946	25799.1	578.946	2979.04	578.946	6042.78	578.946	17906.4	578.946	5211.81	578.946	7220.6	578.946	28017.2
579.68	3585.17	579.68	12165.1	579.68	4623.46	579.68	16554.2	579.68	21785.9	579.68	25151.9	579.68	17556.5	579.68	4061.98	579.68	6632.9	579.68	4136.24	579.68	20987.7	579.68	11735.3	579.68	12065.7	579.68	21393.3	579.68	15774.9	579.68	2002.57	579.68	24613.1	579.68	6293.66	579.68	25824.7	579.68	3024.68	579.68	6013.94	579.68	18066.2	579.68	5158.86	579.68	7253.22	579.68	27931
580.414	3588.98	580.414	12114.5	580.414	4599.85	580.414	16687.7	580.414	21851.2	580.414	25348.9	580.414	17418.4	580.414	4044.49	580.414	6663.79	580.414	4186.17	580.414	20867.2	580.414	11696.3	580.414	12022.6	580.414	21243.9	580.414	15726.6	580.414	1944.5	580.414	24634.9	580.414	6295.9	580.414	25680	580.414	2979.63	580.414	5966.3	580.414	18023.3	580.414	5122.03	580.414	7294.13	580.414	27911.8
581.148	3580.46	581.148	12138.1	581.148	4495.93	581.148	16815.8	581.148	21853.4	581.148	25103.5	581.148	17465.2	581.148	4103.77	581.148	6746.64	581.148	4136.5	581.148	20555.7	581.148	11816.5	581.148	12056.9	581.148	21272.1	581.148	15754.3	581.148	1930.88	581.148	24501.6	581.148	6395.49	581.148	25850.4	581.148	2974.51	581.148	5869.77	581.148	18124.4	581.148	5128.78	581.148	7254.97	581.148	28164
581.882	3600.25	581.882	12099.5	581.882	4590.16	581.882	16669.6	581.882	21872.2	581.882	25178.9	581.882	17415.9	581.882	4059.79	581.882	6702.67	581.882	3993.82	581.882	20840.2	581.882	11849.7	581.882	11963.5	581.882	21836.6	581.882	15757.9	581.882	1915.62	581.882	24287.1	581.882	6310.24	581.882	25671.8	581.882	2994.25	581.882	5919.13	581.882	17972.8	581.882	5152.11	581.882	7241.51	581.882	28191
582.616	3626.04	582.616	12118.8	582.616	4519.1	582.616	16759.2	582.616	21805.8	582.616	25291.3	582.616	17472.9	582.616	3996.01	582.616	6673.3	582.616	4081.84	582.616	20756.6	582.616	11803.4	582.616	12038.8	582.616	21715.2	582.616	15607.4	582.616	1904.67	582.616	24779.3	582.616	6249.87	582.616	25994.8	582.616	2993.27	582.616	5996.31	582.616	18038.8	582.616	5247.35	582.616	7337.95	582.616	28194.6
583.35	3610.93	583.35	12125.1	583.35	4567.08	583.35	16609.8	583.35	21800.3	583.35	25221.5	583.35	17543.1	583.35	4047.6	583.35	6675.87	583.35	4146.43	583.35	20884.8	583.35	11741	583.35	11820.4	583.35	21331.8	583.35	15671	583.35	1947.11	583.35	24783.7	583.35	6276.12	583.35	26075	583.35	2980.02	583.35	5980.51	583.35	18306.5	583.35	5227.64	583.35	7381.25	583.35	28118.7
584.084	3632.11	584.084	12214.8	584.084	4588.63	584.084	16696.2	584.084	21881	584.084	25311.3	584.084	17526.9	584.084	4092.03	584.084	6707.83	584.084	4111.94	584.084	21086.8	584.084	11775.7	584.084	12004.8	584.084	21518.3	584.084	15796.8	584.084	1951.12	584.084	24639.7	584.084	6285.01	584.084	25960.1	584.084	2985.28	584.084	5999.84	584.084	18275.3	584.084	5197.78	584.084	7350.89	584.084	28148.6
584.818	3693.51	584.818	12267.9	584.818	4612.87	584.818	16746.4	584.818	21902.5	584.818	25322.3	584.818	17513.5	584.818	4132.33	584.818	6669.67	584.818	4149.04	584.818	21121.5	584.818	11816.6	584.818	12068.2	584.818	21565.6	584.818	15799.3	584.818	1993.97	584.818	24830.1	584.818	6278.39	584.818	25886.9	584.818	3029.86	584.818	6038.7	584.818	18238.6	584.818	5193.61	584.818	7285.53	584.818	28158.1
585.552	3674.68	585.552	12257.9	585.552	4650.64	585.552	16743.4	585.552	21957.8	585.552	25372.1	585.552	17621.2	585.552	4091.42	585.552	6676.22	585.552	4157.43	585.552	20976.2	585.552	11728.8	585.552	11977	585.552	21578.1	585.552	15718.8	585.552	1990.43	585.552	24755.6	585.552	6246.45	585.552	25804.1	585.552	3059.16	585.552	6012.08	585.552	18243	585.552	5152.54	585.552	7273.88	585.552	28159.1
586.286	3599.79	586.286	12249	586.286	4660.88	586.286	16685.7	586.286	22040.2	586.286	25358.8	586.286	17661.3	586.286	4042.89	586.286	6719.75	586.286	4114.74	586.286	20906.1	586.286	11709.7	586.286	11918.5	586.286	21674	586.286	15661.2	586.286	1928.94	586.286	24568.1	586.286	6216.15	586.286	25788.3	586.286	3045.9	586.286	5943.68	586.286	18239.3	586.286	5123.7	586.286	7276.94	586.286	28153.4
587.02	3610.51	587.02	12235.8	587.02	4635.99	587.02	16650	587.02	22057.5	587.02	25197.7	587.02	17578.2	587.02	4073.54	587.02	6706.82	587.02	4137.89	587.02	20966.9	587.02	11810.1	587.02	11891.1	587.02	21584.9	587.02	15632.3	587.02	1903.45	587.02	24792.9	587.02	6235.97	587.02	25942.7	587.02	3014.41	587.02	5902.03	587.02	18280.2	587.02	5182.94	587.02	7235.35	587.02	28106.9
587.754	3669.35	587.754	12149.4	587.754	4634.68	587.754	16910.7	587.754	22092	587.754	25376.4	587.754	17761.2	587.754	4031.89	587.754	6742.98	587.754	4167.7	587.754	20836.1	587.754	11619.8	587.754	11893.5	587.754	21422.2	587.754	15614.3	587.754	1898.82	587.754	24767.8	587.754	6280.44	587.754	26003.7	587.754	2983.33	587.754	5884.31	587.754	18329.8	587.754	5231.76	587.754	7254.49	587.754	28109
588.488	3587.51	588.488	12172.9	588.488	4644.1	588.488	16846	588.488	21949.1	588.488	25470.2	588.488	17728.9	588.488	4073.58	588.488	6769.73	588.488	4154.85	588.488	20834.1	588.488	11763.3	588.488	11993.8	588.488	21504.7	588.488	15775.7	588.488	1927.26	588.488	24822.8	588.488	6276.09	588.488	25951.5	588.488	2997.56	588.488	6039.72	588.488	18226.5	588.488	5261.33	588.488	7310.19	588.488	28185.2
589.223	3662.96	589.223	12254.8	589.223	4645.9	589.223	16694.7	589.223	21967.9	589.223	25719.9	589.223	17627.2	589.223	4136.46	589.223	6765.23	589.223	4152.15	589.223	20885.4	589.223	11819.2	589.223	12174.8	589.223	21415.5	589.223	15720.8	589.223	1861.7	589.223	24853.4	589.223	6344.52	589.223	26010	589.223	3023.67	589.223	6068.53	589.223	18334.5	589.223	5233.42	589.223	7380.43	589.223	28171.7
589.957	3654.22	589.957	12265.8	589.957	4644.3	589.957	16686.1	589.957	22117.7	589.957	25559	589.957	17668	589.957	4119.61	589.957	6736.01	589.957	4184.29	589.957	20940.9	589.957	11874.9	589.957	12013.5	589.957	21597.7	589.957	15919.2	589.957	1902.19	589.957	24751	589.957	6250.81	589.957	26180.1	589.957	3027.56	589.957	5995.83	589.957	18227.5	589.957	5307.03	589.957	7430.89	589.957	28181.2
590.691	3634.73	590.691	12114.2	590.691	4651.48	590.691	16674.7	590.691	22022	590.691	25477.1	590.691	17798.7	590.691	4137.7	590.691	6694.11	590.691	4179.52	590.691	20814.5	590.691	11894.5	590.691	12069.1	590.691	21657.9	590.691	15829	590.691	1947.42	590.691	24745.8	590.691	6287.45	590.691	25969.6	590.691	3037.03	590.691	6037.2	590.691	18252.4	590.691	5280.1	590.691	7330.6	590.691	28083.9
591.425	3625.1	591.425	12273.9	591.425	4639.09	591.425	16747.9	591.425	21848.7	591.425	25557.3	591.425	17695.6	591.425	4136.57	591.425	6620.73	591.425	4222.69	591.425	20894.5	591.425	11883	591.425	12068.3	591.425	21713.3	591.425	15692.2	591.425	1938.6	591.425	24809.3	591.425	6279.58	591.425	26057.2	591.425	3011.32	591.425	5920.74	591.425	18368	591.425	5262.44	591.425	7293.7	591.425	28251.6
592.159	3635.08	592.159	12180.8	592.159	4657.29	592.159	16716.2	592.159	21887.6	592.159	25635.2	592.159	17736.5	592.159	4182.94	592.159	6749.07	592.159	4238.14	592.159	20902.5	592.159	11784.5	592.159	12051.3	592.159	21719.8	592.159	15658.1	592.159	1946.72	592.159	24793.6	592.159	6275.38	592.159	26067.1	592.159	2966.21	592.159	5949.39	592.159	18463.9	592.159	5204.84	592.159	7357.54	592.159	28215
592.893	3643.21	592.893	12100.6	592.893	4647.68	592.893	16679.6	592.893	22004.1	592.893	25630.1	592.893	17711.1	592.893	4186.52	592.893	6823.14	592.893	4225.08	592.893	20996.7	592.893	11761.1	592.893	12135.7	592.893	21665.7	592.893	15803.8	592.893	1953.16	592.893	24727.9	592.893	6291.57	592.893	26016.5	592.893	2987.13	592.893	6081.09	592.893	18446.6	592.893	5204.22	592.893	7355.4	592.893	28083.9
593.627	3649.36	593.627	12241	593.627	4613.86	593.627	16709.4	593.627	22060.7	593.627	25483.7	593.627	17613	593.627	4115.73	593.627	6740.01	593.627	4198.5	593.627	21112	593.627	11822	593.627	12148.7	593.627	21744.3	593.627	15869.2	593.627	1948.29	593.627	24779.3	593.627	6325.44	593.627	26062.7	593.627	3027.31	593.627	6076.58	593.627	18323.8	593.627	5230.01	593.627	7329.23	593.627	28082.2
594.361	3636.17	594.361	12245	594.361	4630.38	594.361	16760.1	594.361	22126.7	594.361	25292.6	594.361	17720.4	594.361	4079.14	594.361	6713.5	594.361	4149.91	594.361	21063.1	594.361	11837.4	594.361	11964.8	594.361	21888.1	594.361	15695	594.361	1961.02	594.361	24917.1	594.361	6357.54	594.361	26134.4	594.361	3012.96	594.361	5953.5	594.361	18273.8	594.361	5215.12	594.361	7349.93	594.361	28116.9
595.095	3576.02	595.095	12066.7	595.095	4644.87	595.095	16903.5	595.095	22169.1	595.095	25334.1	595.095	17745.7	595.095	4104.48	595.095	6716.49	595.095	4116.82	595.095	21194	595.095	11878.2	595.095	11966.6	595.095	21646.2	595.095	15725.7	595.095	1953.21	595.095	24866.4	595.095	6324.05	595.095	26165	595.095	3048.41	595.095	5965.77	595.095	18436.3	595.095	5300.79	595.095	7206.17	595.095	28164.6
595.829	3727.77	595.829	12098.8	595.829	4602.16	595.829	16921.4	595.829	22090.8	595.829	25168	595.829	17616.9	595.829	4122.28	595.829	6742.49	595.829	4106.49	595.829	20975.6	595.829	11856.1	595.829	12205.6	595.829	21833.3	595.829	15859.3	595.829	1925.28	595.829	24899.5	595.829	6327.42	595.829	26060.2	595.829	3025.42	595.829	6054.38	595.829	18304.7	595.829	5158.18	595.829	7311.49	595.829	28264.2
596.563	3649.57	596.563	12095.2	596.563	4702.84	596.563	16779.9	596.563	21931.7	596.563	25480.9	596.563	17780.9	596.563	4069.25	596.563	6751.5	596.563	4155.03	596.563	21246	596.563	12060.6	596.563	11938.8	596.563	21912.6	596.563	15735.9	596.563	1930.67	596.563	24835.6	596.563	6279.66	596.563	26119.7	596.563	2977.66	596.563	5931.82	596.563	18354.2	596.563	5272.63	596.563	7246.61	596.563	28230
597.297	3605.97	597.297	12200.3	597.297	4655.7	597.297	16851.8	597.297	22024.4	597.297	25467.8	597.297	17762	597.297	4070.23	597.297	6691.73	597.297	4191.84	597.297	20984.2	597.297	11764.7	597.297	12064.9	597.297	21897.5	597.297	15790.1	597.297	1913.23	597.297	24900.8	597.297	6350.01	597.297	26062.7	597.297	3049.71	597.297	6065.07	597.297	18412.2	597.297	5255.23	597.297	7375.43	597.297	28210.2
598.031	3563.1	598.031	12117	598.031	4653.46	598.031	16932	598.031	21920.7	598.031	25453.1	598.031	17665.5	598.031	4128.4	598.031	6660	598.031	4170.42	598.031	21124.7	598.031	11925.2	598.031	12154.5	598.031	21676.5	598.031	15890.2	598.031	1953.24	598.031	24672.3	598.031	6239.28	598.031	26220.7	598.031	3069	598.031	5919.04	598.031	18382.3	598.031	5253.25	598.031	7424.49	598.031	28216.7
598.765	3594.36	598.765	12253.2	598.765	4637.26	598.765	16857.9	598.765	22072.9	598.765	25389.9	598.765	17681.1	598.765	4157.69	598.765	6711.46	598.765	4215.93	598.765	21132.1	598.765	11813.2	598.765	12275.4	598.765	21767.7	598.765	15817.4	598.765	1972.52	598.765	24899.9	598.765	6275.95	598.765	26191.3	598.765	3043.07	598.765	6005.56	598.765	18454.1	598.765	5297.52	598.765	7458.98	598.765	28317.1
599.5	3687.55	599.5	12313.1	599.5	4636.83	599.5	16838.5	599.5	22241.8	599.5	25419.8	599.5	17634.5	599.5	4166.28	599.5	6755.1	599.5	4214.86	599.5	21257.1	599.5	11833.4	599.5	12202.5	599.5	21814.7	599.5	15856.6	599.5	1941.68	599.5	24886.7	599.5	6300.95	599.5	26099.9	599.5	3030.2	599.5	6068.15	599.5	18443.3	599.5	5256.64	599.5	7417.99	599.5	28377.1
600.234	3691.24	600.234	12346.9	600.234	4650.81	600.234	16829	600.234	22157.3	600.234	25580.5	600.234	17674.7	600.234	4173.02	600.234	6807.35	600.234	4145.67	600.234	21269.6	600.234	11876.5	600.234	12079.6	600.234	21753.1	600.234	15898	600.234	1947.5	600.234	24809.4	600.234	6339.26	600.234	26073.4	600.234	3076.6	600.234	5988.88	600.234	18438.4	600.234	5200.4	600.234	7319.84	600.234	28161.7
600.968	3633.71	600.968	12350.2	600.968	4671.55	600.968	16759	600.968	22044.6	600.968	25718.1	600.968	17714	600.968	4185.99	600.968	6816.56	600.968	4153.83	600.968	21147.9	600.968	11780.5	600.968	12132.5	600.968	21858.9	600.968	15879.3	600.968	1986.57	600.968	24942.4	600.968	6371.08	600.968	26079	600.968	3102.94	600.968	5944.88	600.968	18483	600.968	5240.89	600.968	7303.05	600.968	28002.2
601.702	3649.25	601.702	12230.6	601.702	4700.71	601.702	16759.8	601.702	22160.2	601.702	25666.6	601.702	17624.7	601.702	4178.49	601.702	6730.45	601.702	4236.85	601.702	21192.1	601.702	11734.1	601.702	12246.8	601.702	22005.5	601.702	15933	601.702	1980.27	601.702	25084.6	601.702	6337.42	601.702	26048.4	601.702	3051.5	601.702	5998.89	601.702	18482.3	601.702	5313.43	601.702	7383.44	601.702	28255.9
602.436	3651.03	602.436	12266.7	602.436	4690.14	602.436	16869.8	602.436	22205.8	602.436	25496.6	602.436	17795.1	602.436	4119.22	602.436	6718	602.436	4163.96	602.436	21217.1	602.436	11801.7	602.436	12155.5	602.436	21694.5	602.436	15952.8	602.436	1977.97	602.436	25208.1	602.436	6392.84	602.436	26016.6	602.436	3063.31	602.436	5973.89	602.436	18507.2	602.436	5264.87	602.436	7352.09	602.436	28365.9
603.17	3670.9	603.17	12314.3	603.17	4574.15	603.17	16682.5	603.17	22306.5	603.17	25520.1	603.17	17739.9	603.17	4171.32	603.17	6783.05	603.17	4319.31	603.17	21166	603.17	12035.8	603.17	12099.7	603.17	21839.9	603.17	15940.8	603.17	1995.05	603.17	25027.9	603.17	6284.42	603.17	26148.3	603.17	3119.62	603.17	6097.64	603.17	18469	603.17	5175.44	603.17	7321.87	603.17	28273.1
603.904	3616.03	603.904	12387.2	603.904	4744.6	603.904	16843.6	603.904	22277.6	603.904	25466.9	603.904	17738.1	603.904	4158.7	603.904	6935.98	603.904	4231.83	603.904	21048.2	603.904	11864	603.904	12144.6	603.904	22074.7	603.904	15852.6	603.904	1995.95	603.904	25093.6	603.904	6359.09	603.904	26423.6	603.904	3096.23	603.904	6023.87	603.904	18367.3	603.904	5284.29	603.904	7370.45	603.904	28256.9
604.638	3625.78	604.638	12266.2	604.638	4665.59	604.638	16839.2	604.638	22242.8	604.638	25530.3	604.638	17716.6	604.638	4152.9	604.638	6765.37	604.638	4215.95	604.638	21386.4	604.638	11978.1	604.638	12196.6	604.638	22056.2	604.638	15937.7	604.638	2014.7	604.638	25108.1	604.638	6328.81	604.638	26454.2	604.638	3078.76	604.638	6032.82	604.638	18438.9	604.638	5279.74	604.638	7405.48	604.638	28167.4
605.372	3697.97	605.372	12238.2	605.372	4613.17	605.372	16980.4	605.372	22095.7	605.372	25723.9	605.372	17750	605.372	4183.57	605.372	6771.23	605.372	4220.01	605.372	21310.6	605.372	11767.3	605.372	12122	605.372	21884.2	605.372	15885.1	605.372	1944.33	605.372	25080.6	605.372	6276.2	605.372	26504.6	605.372	3063.17	605.372	6036.51	605.372	18407.5	605.372	5297.62	605.372	7443.46	605.372	28370.2
606.106	3702.69	606.106	12234.7	606.106	4688.39	606.106	17104.4	606.106	22311.8	606.106	25557.7	606.106	17670.8	606.106	4096.83	606.106	6744.94	606.106	4190.7	606.106	21215.2	606.106	11902	606.106	12185.6	606.106	21822.1	606.106	15882	606.106	1941.52	606.106	24993.6	606.106	6323.35	606.106	26328.4	606.106	3062.94	606.106	6120.35	606.106	18423.8	606.106	5260.03	606.106	7364.09	606.106	28419.1
606.84	3729.05	606.84	12271.9	606.84	4642.57	606.84	16994	606.84	22425.4	606.84	25403.2	606.84	17680.9	606.84	4102.01	606.84	6723.33	606.84	4166.81	606.84	21211.4	606.84	12061.6	606.84	12189	606.84	21842	606.84	15841.9	606.84	1909.28	606.84	24985.9	606.84	6376.61	606.84	26394.6	606.84	3056.09	606.84	6164.56	606.84	18423.8	606.84	5230.87	606.84	7354.32	606.84	28275
607.574	3706.05	607.574	12225	607.574	4596.18	607.574	16899.2	607.574	22338.5	607.574	25366.5	607.574	17736.6	607.574	4174.36	607.574	6754.07	607.574	4176	607.574	21200.7	607.574	12103.3	607.574	12125.1	607.574	22022.3	607.574	15890.4	607.574	1915.36	607.574	24999.6	607.574	6381.09	607.574	26423.5	607.574	3094.82	607.574	6148.51	607.574	18531	607.574	5243.41	607.574	7413.32	607.574	28320.7
608.308	3643.64	608.308	12187.6	608.308	4632.84	608.308	16965.7	608.308	22290.2	608.308	25483.3	608.308	17729.3	608.308	4192.14	608.308	6835.87	608.308	4217.82	608.308	21146.2	608.308	12058.5	608.308	12118.3	608.308	22119.2	608.308	15958.3	608.308	1956.47	608.308	24983.6	608.308	6361.25	608.308	26404.6	608.308	3114.12	608.308	6117.85	608.308	18685.2	608.308	5292.77	608.308	7456.63	608.308	28527.8
609.042	3662.48	609.042	12258.8	609.042	4634.14	609.042	17051.3	609.042	22320.3	609.042	25740.7	609.042	17699.9	609.042	4186.04	609.042	6871.82	609.042	4253.28	609.042	21179.7	609.042	11994	609.042	12170.4	609.042	21925.4	609.042	15897.4	609.042	1932.51	609.042	25015.6	609.042	6344.75	609.042	26546.8	609.042	3058.51	609.042	6081.86	609.042	18635.7	609.042	5321.35	609.042	7478.51	609.042	28469.3
609.776	3708.54	609.776	12240.7	609.776	4648.72	609.776	17093.4	609.776	22261.3	609.776	25790.9	609.776	17736.5	609.776	4238	609.776	6763.04	609.776	4227.05	609.776	21376.5	609.776	12041.9	609.776	12162.1	609.776	21856.5	609.776	15919.1	609.776	1915.89	609.776	25093.9	609.776	6325.38	609.776	26415.3	609.776	3062.39	609.776	6046.23	609.776	18455.9	609.776	5274.21	609.776	7487.91	609.776	28218.8
610.51	3660.44	610.51	12496	610.51	4779.54	610.51	17004.6	610.51	22327.8	610.51	25672	610.51	17876.5	610.51	4220.67	610.51	6817.11	610.51	4213.06	610.51	21382.6	610.51	11990.9	610.51	12080	610.51	21893.5	610.51	15967.8	610.51	1958.84	610.51	25007	610.51	6322.4	610.51	26359	610.51	2991.33	610.51	6095.1	610.51	18588	610.51	5355.46	610.51	7437.67	610.51	28460.5
611.245	3681.15	611.245	12409.3	611.245	4682.97	611.245	16883.6	611.245	22340.5	611.245	25581.7	611.245	17998.3	611.245	4200.82	611.245	6775.59	611.245	4318.66	611.245	21361.8	611.245	11932.2	611.245	12223.5	611.245	21944.1	611.245	15993	611.245	1971.48	611.245	25250.7	611.245	6400.02	611.245	26416.8	611.245	3053.61	611.245	6039.15	611.245	18789.3	611.245	5247.15	611.245	7389.83	611.245	28338
611.979	3646.51	611.979	12473.5	611.979	4721.31	611.979	17030.5	611.979	22387.6	611.979	25949.3	611.979	17906	611.979	4249.22	611.979	6776.6	611.979	4314.37	611.979	21376.6	611.979	11954.2	611.979	12142.4	611.979	21823	611.979	16008.7	611.979	1953.87	611.979	25397.7	611.979	6302.55	611.979	26344.5	611.979	3122.68	611.979	6039.6	611.979	18612.6	611.979	5359.03	611.979	7367.22	611.979	28439.5
612.713	3657.86	612.713	12217.4	612.713	4716.51	612.713	16987.9	612.713	22410.3	612.713	25766.7	612.713	17820.3	612.713	4246.28	612.713	6889.95	612.713	4251.73	612.713	21362.9	612.713	11968.8	612.713	12102.9	612.713	21986.1	612.713	15858.1	612.713	1958.66	612.713	25190	612.713	6350	612.713	26432.1	612.713	3123.78	612.713	6107.61	612.713	18561.7	612.713	5299.4	612.713	7353.24	612.713	28361
613.447	3712.48	613.447	12306.8	613.447	4717.67	613.447	16966	613.447	22264.3	613.447	25839.1	613.447	17846.7	613.447	4111.6	613.447	6928.7	613.447	4176.97	613.447	21307.7	613.447	12037.8	613.447	12240	613.447	21802.7	613.447	15989.9	613.447	1940.32	613.447	25233.1	613.447	6395.17	613.447	26495.6	613.447	3047.17	613.447	6167.6	613.447	18747.6	613.447	5286.07	613.447	7374.16	613.447	28426.3
614.181	3708.99	614.181	12398	614.181	4700.08	614.181	17152.2	614.181	22361.4	614.181	25868.8	614.181	17994.8	614.181	4098.35	614.181	6879.47	614.181	4189.4	614.181	21291.6	614.181	12001.3	614.181	12224.5	614.181	21828.6	614.181	16097.6	614.181	1920.89	614.181	25182.1	614.181	6507.06	614.181	26513.1	614.181	3080.86	614.181	6085.65	614.181	18734.9	614.181	5308.75	614.181	7423.79	614.181	28493.6
614.915	3696.52	614.915	12456.7	614.915	4650.63	614.915	17084.2	614.915	22492.9	614.915	25901.9	614.915	18007.3	614.915	4119.64	614.915	6873.27	614.915	4180.45	614.915	21300.4	614.915	12053.9	614.915	12157.2	614.915	22026.1	614.915	16105.9	614.915	1953.55	614.915	25133.4	614.915	6547.31	614.915	26516.8	614.915	3104.06	614.915	6038	614.915	18658.3	614.915	5331.02	614.915	7470.51	614.915	28555.4
615.649	3690.25	615.649	12447.2	615.649	4631	615.649	16902.2	615.649	22499.6	615.649	25857.5	615.649	17900.3	615.649	4149.3	615.649	6894.31	615.649	4198.59	615.649	21333.1	615.649	12081.3	615.649	12151	615.649	22131.9	615.649	16024.2	615.649	2003.22	615.649	25169.6	615.649	6475.35	615.649	26583.3	615.649	3076.14	615.649	6088.96	615.649	18660.1	615.649	5318.4	615.649	7478.95	615.649	28568.4
616.383	3645.69	616.383	12400.4	616.383	4667.13	616.383	16969.8	616.383	22539.6	616.383	25666.5	616.383	17914.7	616.383	4233.72	616.383	6836.62	616.383	4298.76	616.383	21293.2	616.383	11982.4	616.383	12183.8	616.383	22094.1	616.383	15985.7	616.383	2000.42	616.383	25162.3	616.383	6404.37	616.383	26689.9	616.383	3073.27	616.383	6114.77	616.383	18689.8	616.383	5257.08	616.383	7427.57	616.383	28486
617.117	3608.19	617.117	12549	617.117	4669.62	617.117	16944.5	617.117	22599.7	617.117	25690.6	617.117	18032.7	617.117	4218.2	617.117	6764.86	617.117	4276.62	617.117	21064.2	617.117	12137.3	617.117	12273.3	617.117	21970.6	617.117	16137.4	617.117	1972.85	617.117	25161.9	617.117	6412.51	617.117	26637.7	617.117	3061.41	617.117	6105.61	617.117	18743.8	617.117	5243.22	617.117	7384.79	617.117	28476.7
617.851	3651.88	617.851	12454.6	617.851	4633.87	617.851	16985.6	617.851	22514.3	617.851	25694.4	617.851	18059.7	617.851	4162.97	617.851	6835.63	617.851	4236.17	617.851	21092.7	617.851	12272	617.851	12233.7	617.851	21952.9	617.851	15851.2	617.851	1982.42	617.851	25279.4	617.851	6585.89	617.851	26394.9	617.851	3122.34	617.851	6148.75	617.851	18604.8	617.851	5439.41	617.851	7544.14	617.851	28655.3
618.585	3617.55	618.585	12460.9	618.585	4666.39	618.585	17109	618.585	22608.2	618.585	25653.8	618.585	18121	618.585	4310.22	618.585	6874.37	618.585	4215.39	618.585	21196.3	618.585	12058.5	618.585	12231	618.585	21972.7	618.585	15960.2	618.585	1941.77	618.585	25091	618.585	6338.99	618.585	26564.3	618.585	3125.94	618.585	6146.04	618.585	18623.7	618.585	5208.73	618.585	7374.74	618.585	28714
619.319	3688.81	619.319	12504.5	619.319	4647.55	619.319	17143	619.319	22423.5	619.319	25712.2	619.319	18061.6	619.319	4251.12	619.319	6879.44	619.319	4291.91	619.319	21496.6	619.319	12118.1	619.319	12204.3	619.319	22105.4	619.319	16088.2	619.319	1923.32	619.319	25086.2	619.319	6374.99	619.319	26450.6	619.319	3056.68	619.319	6146.89	619.319	18774.2	619.319	5259.21	619.319	7439.54	619.319	28477.4
620.053	3680.63	620.053	12440.5	620.053	4722.94	620.053	16986.6	620.053	22525.8	620.053	25620.8	620.053	17896.7	620.053	4180.8	620.053	6803.34	620.053	4266.57	620.053	21604.3	620.053	12098.3	620.053	12144.9	620.053	22129.1	620.053	16008.4	620.053	1986.34	620.053	25368.1	620.053	6413.19	620.053	26620.9	620.053	3027.45	620.053	6113.81	620.053	18732.1	620.053	5259.68	620.053	7482.77	620.053	28668.1
620.787	3700.9	620.787	12376.2	620.787	4686.66	620.787	17084.7	620.787	22551.7	620.787	25680.4	620.787	17808.5	620.787	4228.25	620.787	6903.63	620.787	4265.98	620.787	21557.8	620.787	11920.4	620.787	12272.8	620.787	22214.2	620.787	16025.3	620.787	2001.24	620.787	25327.2	620.787	6332.56	620.787	26642.3	620.787	3122.53	620.787	6169.48	620.787	18682	620.787	5197.68	620.787	7462.19	620.787	28679.3
621.522	3666.83	621.522	12384.6	621.522	4697.76	621.522	17146.4	621.522	22484.6	621.522	25857.2	621.522	18074.5	621.522	4260.56	621.522	6863.89	621.522	4253.99	621.522	21525.4	621.522	12067.6	621.522	12325.3	621.522	22222.9	621.522	16203.4	621.522	1979.25	621.522	25261.1	621.522	6257.19	621.522	26582.2	621.522	3087.61	621.522	6152.04	621.522	18693.3	621.522	5250.98	621.522	7429.9	621.522	28712.1
622.256	3708.22	622.256	12509.9	622.256	4747.78	622.256	17134	622.256	22560.4	622.256	25876.7	622.256	18093.7	622.256	4247.64	622.256	6845.44	622.256	4235.57	622.256	21474.6	622.256	12178.1	622.256	12353	622.256	22200.5	622.256	16167.7	622.256	1948.65	622.256	25337.4	622.256	6289.42	622.256	26533.5	622.256	3077.44	622.256	6077.06	622.256	18643.1	622.256	5255.57	622.256	7450.95	622.256	28696.2
622.99	3782.6	622.99	12553.3	622.99	4751.83	622.99	17142.9	622.99	22626.5	622.99	25941.4	622.99	18069.3	622.99	4224.81	622.99	6918.13	622.99	4244.37	622.99	21410.3	622.99	12105	622.99	12398	622.99	22189.4	622.99	16059.4	622.99	1957.16	622.99	25411.9	622.99	6373.33	622.99	26672.5	622.99	3122.61	622.99	6035.01	622.99	18702	622.99	5190.33	622.99	7471.74	622.99	28736.8
623.724	3764.69	623.724	12521.4	623.724	4681.89	623.724	17134.9	623.724	22552.4	623.724	26155.5	623.724	18246.2	623.724	4225.49	623.724	6920.87	623.724	4276.26	623.724	21346.3	623.724	12062.4	623.724	12428.9	623.724	22119	623.724	16085.1	623.724	1970.8	623.724	25360.4	623.724	6417.06	623.724	26759.4	623.724	3126.53	623.724	6081.71	623.724	18828.6	623.724	5219.88	623.724	7456.28	623.724	28823.3
624.458	3712.82	624.458	12623	624.458	4596.46	624.458	17085.1	624.458	22589.1	624.458	26133	624.458	18081.7	624.458	4245.45	624.458	6828.45	624.458	4288.09	624.458	21328.2	624.458	12080.8	624.458	12443.3	624.458	22045.8	624.458	16072.9	624.458	1928.91	624.458	25294.7	624.458	6428.18	624.458	26505.2	624.458	3135.23	624.458	6178.07	624.458	18746.4	624.458	5358.4	624.458	7499.45	624.458	28697.5
625.192	3700.64	625.192	12482	625.192	4613.06	625.192	17211.5	625.192	22637.7	625.192	26018.4	625.192	17896.4	625.192	4220.87	625.192	6839.87	625.192	4263.57	625.192	21599.6	625.192	12089.1	625.192	12341.7	625.192	22252.8	625.192	16238.1	625.192	1981.7	625.192	25350.7	625.192	6447.89	625.192	26779.9	625.192	3155.56	625.192	6159.89	625.192	18936.2	625.192	5415.34	625.192	7609.12	625.192	28711.3
625.926	3762.4	625.926	12506.6	625.926	4670.94	625.926	17040.5	625.926	22554.6	625.926	25906.6	625.926	18176.6	625.926	4227.1	625.926	7037.73	625.926	4219.68	625.926	21524.4	625.926	12044.6	625.926	12189.2	625.926	22067.3	625.926	16083.1	625.926	1971.83	625.926	25473.6	625.926	6478.21	625.926	26731	625.926	3159.62	625.926	6104.95	625.926	18661.4	625.926	5312.7	625.926	7474.21	625.926	28897.9
626.66	3791.34	626.66	12540.9	626.66	4666.43	626.66	17132.8	626.66	22668.2	626.66	25877.7	626.66	17973.2	626.66	4163.07	626.66	6961.79	626.66	4268.38	626.66	21547	626.66	12202.9	626.66	12322.1	626.66	22082.6	626.66	16327.2	626.66	2031.35	626.66	25332.6	626.66	6431.2	626.66	26732.8	626.66	3137.02	626.66	6221.58	626.66	18863.9	626.66	5234.95	626.66	7486.87	626.66	28892.5
627.394	3710.27	627.394	12563.7	627.394	4704.47	627.394	17444.9	627.394	22629.9	627.394	25948.7	627.394	18028.9	627.394	4220.02	627.394	7009.21	627.394	4242.72	627.394	21703.4	627.394	12244.1	627.394	12302	627.394	22235.1	627.394	16073.8	627.394	2021.45	627.394	25313.4	627.394	6461.5	627.394	26687.8	627.394	3059.43	627.394	6132.61	627.394	18955.9	627.394	5283.03	627.394	7516.75	627.394	28441.3
628.128	3692.72	628.128	12458.5	628.128	4640.01	628.128	17191.2	628.128	22569.9	628.128	26003.3	628.128	18156	628.128	4292.54	628.128	6959.36	628.128	4254.07	628.128	21611.5	628.128	12181.1	628.128	12216.7	628.128	22064.2	628.128	16077.1	628.128	2005.71	628.128	25400.5	628.128	6470.45	628.128	26683.1	628.128	3077.08	628.128	6227.03	628.128	18778.4	628.128	5344.31	628.128	7501.97	628.128	28612.1
628.862	3772.63	628.862	12441.6	628.862	4628.89	628.862	17136.1	628.862	22666.7	628.862	25959.8	628.862	18164	628.862	4267.46	628.862	6902.01	628.862	4249.12	628.862	21532.5	628.862	12182.7	628.862	12290.2	628.862	22267.8	628.862	16120.5	628.862	1948.46	628.862	25438.4	628.862	6476.67	628.862	26846.8	628.862	3120.22	628.862	6145.09	628.862	18904.6	628.862	5365.52	628.862	7574.58	628.862	28610.9
629.596	3743.47	629.596	12547.1	629.596	4633.18	629.596	17170.2	629.596	22631.8	629.596	25980	629.596	18118.4	629.596	4198.8	629.596	6855.37	629.596	4265.8	629.596	21702	629.596	12163.3	629.596	12321.2	629.596	22400.5	629.596	16126.1	629.596	1967.78	629.596	25304.6	629.596	6473.08	629.596	26875.4	629.596	3151.32	629.596	6111.48	629.596	19055	629.596	5325.99	629.596	7528.26	629.596	28736.1
630.33	3686.44	630.33	12594.3	630.33	4683.49	630.33	17200.9	630.33	22596.7	630.33	25948.8	630.33	18109.5	630.33	4193.34	630.33	6864.7	630.33	4266.63	630.33	21769.3	630.33	12081.4	630.33	12389.2	630.33	22356.7	630.33	16060.4	630.33	2003.03	630.33	25265.7	630.33	6459.15	630.33	26848.4	630.33	3152.1	630.33	6191.47	630.33	19006.4	630.33	5281.72	630.33	7492.65	630.33	28733.6
631.064	3746.98	631.064	12515.6	631.064	4739.82	631.064	17231.7	631.064	22725.9	631.064	25952.2	631.064	18118.1	631.064	4207.71	631.064	6908.02	631.064	4235.28	631.064	21561.3	631.064	12080.7	631.064	12508.3	631.064	22292.4	631.064	16060	631.064	1973.14	631.064	25388.4	631.064	6474.88	631.064	26859.4	631.064	3143.45	631.064	6219.72	631.064	18864.1	631.064	5259.76	631.064	7564.24	631.064	28545.1
631.798	3817.16	631.798	12474.9	631.798	4683.26	631.798	17211.4	631.798	22808.2	631.798	26104	631.798	18125.8	631.798	4174.33	631.798	6897.01	631.798	4215.67	631.798	21473.1	631.798	12204.3	631.798	12455.9	631.798	22253.8	631.798	16225	631.798	1941.2	631.798	25431.8	631.798	6537.99	631.798	26813.3	631.798	3169.93	631.798	6176.73	631.798	18785.2	631.798	5259.08	631.798	7567.86	631.798	28681.4
632.533	3744.14	632.533	12582.4	632.533	4621.95	632.533	17235.3	632.533	22711.4	632.533	25978.9	632.533	18229.2	632.533	4228.03	632.533	6847.73	632.533	4199.81	632.533	21706.2	632.533	12186.1	632.533	12318.8	632.533	22381.1	632.533	16267.1	632.533	1958.04	632.533	25470.1	632.533	6550.5	632.533	26841.4	632.533	3195.53	632.533	6203.6	632.533	18816.8	632.533	5318.77	632.533	7511.55	632.533	28905
633.267	3715.06	633.267	12672.9	633.267	4722.2	633.267	17237.7	633.267	22587.3	633.267	26370.7	633.267	18372.6	633.267	4239.35	633.267	6797.87	633.267	4298.16	633.267	21803.1	633.267	12123.8	633.267	12361.6	633.267	22252.9	633.267	16258.5	633.267	2030.48	633.267	25532	633.267	6401.45	633.267	26797.1	633.267	3064.19	633.267	6121.06	633.267	18957	633.267	5294.21	633.267	7508.9	633.267	28774.7
634.001	3698.82	634.001	12722.6	634.001	4725.82	634.001	17145.4	634.001	22648	634.001	26200.5	634.001	18175.4	634.001	4227.59	634.001	6847.64	634.001	4282.77	634.001	21786.8	634.001	12312.1	634.001	12337.2	634.001	21991.4	634.001	16197.9	634.001	1948.14	634.001	25218.9	634.001	6530.85	634.001	26676.7	634.001	3102.2	634.001	6208.83	634.001	18939.8	634.001	5384.7	634.001	7507.09	634.001	28925.4
634.735	3678.23	634.735	12665.5	634.735	4710.57	634.735	17266	634.735	22729	634.735	26257.2	634.735	18082.4	634.735	4203	634.735	6912.92	634.735	4275.14	634.735	21843.7	634.735	12191.7	634.735	12278.3	634.735	22236.7	634.735	16355.3	634.735	1940.57	634.735	25544.5	634.735	6508.56	634.735	27020.9	634.735	3133.31	634.735	6244.89	634.735	18928.7	634.735	5306.26	634.735	7488.9	634.735	28896.9
635.469	3675	635.469	12583.1	635.469	4746.86	635.469	17273.7	635.469	22770.2	635.469	26140.8	635.469	18282.2	635.469	4157.09	635.469	6863.95	635.469	4331.91	635.469	21544.7	635.469	12062.9	635.469	12229.1	635.469	22192.1	635.469	16252.9	635.469	1947.62	635.469	25372	635.469	6474.09	635.469	27006.4	635.469	3092.75	635.469	6149.53	635.469	18969.2	635.469	5287.63	635.469	7578.03	635.469	28762.6
636.203	3723.88	636.203	12545.6	636.203	4737.65	636.203	17286.1	636.203	22877.1	636.203	26168.4	636.203	18369.8	636.203	4278.08	636.203	6807.12	636.203	4354.67	636.203	21617.2	636.203	12160.7	636.203	12384.6	636.203	22135.8	636.203	16311.2	636.203	1998.69	636.203	25483.3	636.203	6462.99	636.203	26946.8	636.203	3108.5	636.203	6142.46	636.203	19010.2	636.203	5385.21	636.203	7520.2	636.203	28968.7
636.937	3810.48	636.937	12569.6	636.937	4718.99	636.937	17300.3	636.937	22726.3	636.937	26148.2	636.937	18289.1	636.937	4222.55	636.937	6846.62	636.937	4318.09	636.937	21751.3	636.937	12239.9	636.937	12422.2	636.937	22283.1	636.937	16346.4	636.937	2037.88	636.937	25563.4	636.937	6481.54	636.937	27000.4	636.937	3132.19	636.937	6143.66	636.937	19009.6	636.937	5447.79	636.937	7505.58	636.937	28857.3
637.671	3841.72	637.671	12618.9	637.671	4693.95	637.671	17232.1	637.671	22573.7	637.671	26115.6	637.671	18322.7	637.671	4203.38	637.671	6924.55	637.671	4297.57	637.671	21673.9	637.671	12299.9	637.671	12394.8	637.671	22437.6	637.671	16368.7	637.671	1998.52	637.671	25667.8	637.671	6530.07	637.671	27090.9	637.671	3132.28	637.671	6134.08	637.671	19014.4	637.671	5361.07	637.671	7510.16	637.671	28732.7
638.405	3798.59	638.405	12674.7	638.405	4678.32	638.405	17151.5	638.405	22633.9	638.405	26069.2	638.405	18344.4	638.405	4257.53	638.405	6960.07	638.405	4321.07	638.405	21640.1	638.405	12326	638.405	12382.5	638.405	22372.2	638.405	16306.7	638.405	1967.71	638.405	25689.4	638.405	6494.59	638.405	27112.5	638.405	3127.31	638.405	6130.07	638.405	19043.7	638.405	5319.94	638.405	7451.4	638.405	28799.8
639.139	3762.05	639.139	12704.5	639.139	4719.84	639.139	17234.5	639.139	22708.3	639.139	26072.2	639.139	18208.2	639.139	4224	639.139	6966.85	639.139	4310.59	639.139	21782.1	639.139	12340.4	639.139	12364.9	639.139	22287.1	639.139	16228.1	639.139	1999.72	639.139	25527.1	639.139	6388.27	639.139	26999	639.139	3118.54	639.139	6142.94	639.139	19058.5	639.139	5430.4	639.139	7444.7	639.139	28858
639.873	3764.26	639.873	12655.5	639.873	4792.26	639.873	17413.2	639.873	22628.3	639.873	26304.5	639.873	18244	639.873	4248.97	639.873	6978.81	639.873	4226.43	639.873	21774.1	639.873	12405.4	639.873	12396.3	639.873	22459.7	639.873	16397.3	639.873	1977.28	639.873	25480	639.873	6427.44	639.873	26862.4	639.873	3098.25	639.873	6180.45	639.873	19046.4	639.873	5442.49	639.873	7590.42	639.873	28939.5
640.607	3712.83	640.607	12587.5	640.607	4739.35	640.607	17295.1	640.607	22616.9	640.607	26307.1	640.607	18338.7	640.607	4269.23	640.607	6932.06	640.607	4216.4	640.607	21799.5	640.607	12101.6	640.607	12410	640.607	22391.6	640.607	16336.4	640.607	1976.16	640.607	25377.8	640.607	6491.35	640.607	27153.7	640.607	3145.55	640.607	6191.12	640.607	19037.2	640.607	5410.27	640.607	7595.72	640.607	28913.6
641.341	3730.22	641.341	12483.4	641.341	4630.05	641.341	17387.3	641.341	22737.9	641.341	26270	641.341	18325.4	641.341	4262	641.341	6969.06	641.341	4145.03	641.341	21875.7	641.341	12207.5	641.341	12445.1	641.341	22579.1	641.341	16338.9	641.341	2033.97	641.341	25777.2	641.341	6449.28	641.341	27167.8	641.341	3187.16	641.341	6346.68	641.341	18902.2	641.341	5439.67	641.341	7666.02	641.341	28965.6
642.075	3828.94	642.075	12562.2	642.075	4677.98	642.075	17451.6	642.075	22700	642.075	26367.8	642.075	18003.9	642.075	4288.25	642.075	6980.83	642.075	4290.74	642.075	21620.3	642.075	12306.2	642.075	12261.2	642.075	22598.1	642.075	16109.7	642.075	1983.31	642.075	25824.3	642.075	6504.52	642.075	26929.6	642.075	3219.77	642.075	6283.29	642.075	18942	642.075	5374.47	642.075	7669.64	642.075	28798.1
642.809	3818.66	642.809	12631	642.809	4700.84	642.809	17277.3	642.809	22902	642.809	26185.8	642.809	18159.2	642.809	4218.01	642.809	7127.69	642.809	4293.84	642.809	21477	642.809	12105.2	642.809	12416.4	642.809	22539	642.809	16261.2	642.809	2016.12	642.809	25519.7	642.809	6483.95	642.809	26954	642.809	3136.72	642.809	6205.37	642.809	19089.3	642.809	5345.21	642.809	7465.7	642.809	29016.9
643.544	3789.55	643.544	12648.6	643.544	4798.18	643.544	17393.5	643.544	22770.1	643.544	26311.6	643.544	18270.3	643.544	4309.95	643.544	7061.02	643.544	4195.67	643.544	21747.8	643.544	12146.2	643.544	12490.5	643.544	22374	643.544	16351.3	643.544	1993.46	643.544	25661.2	643.544	6491.67	643.544	27058.5	643.544	3139.3	643.544	6127.86	643.544	18929.2	643.544	5371.65	643.544	7524.01	643.544	28884.7
644.278	3843.61	644.278	12632.5	644.278	4818.81	644.278	17407.5	644.278	22771.9	644.278	26426.9	644.278	18393.3	644.278	4273.92	644.278	7060.13	644.278	4217.77	644.278	21693.3	644.278	12180.4	644.278	12419	644.278	22323.1	644.278	16275.4	644.278	2027.7	644.278	25635.2	644.278	6461.99	644.278	26992.5	644.278	3209.89	644.278	6104	644.278	18934	644.278	5368.37	644.278	7571.25	644.278	28701
645.012	3794.25	645.012	12649.6	645.012	4718.31	645.012	17305.2	645.012	22953.1	645.012	26275.1	645.012	18427.1	645.012	4277.15	645.012	6964.57	645.012	4329.93	645.012	21724.3	645.012	12203.9	645.012	12381.3	645.012	22382.2	645.012	16330.1	645.012	2010.65	645.012	25549.8	645.012	6478.18	645.012	26984.6	645.012	3201.33	645.012	6217.12	645.012	19014.9	645.012	5400.96	645.012	7621.74	645.012	28783.1
645.746	3746.86	645.746	12606.7	645.746	4672.87	645.746	17258.4	645.746	22971	645.746	26262.1	645.746	18377.6	645.746	4316.09	645.746	6911.58	645.746	4321.51	645.746	21852.5	645.746	12222.8	645.746	12393.4	645.746	22398.5	645.746	16288.3	645.746	1974.75	645.746	25550.8	645.746	6507.94	645.746	27165.8	645.746	3154.44	645.746	6276.79	645.746	19033.9	645.746	5435.81	645.746	7626.72	645.746	28988.6
646.48	3800.97	646.48	12607	646.48	4718.99	646.48	17309.4	646.48	22777.9	646.48	26321	646.48	18291	646.48	4289.07	646.48	6973.89	646.48	4256.52	646.48	21924.9	646.48	12233.4	646.48	12400.5	646.48	22384	646.48	16202.9	646.48	1993.85	646.48	25522.3	646.48	6486.2	646.48	27290.1	646.48	3133.33	646.48	6198.64	646.48	19068.2	646.48	5412.8	646.48	7578.29	646.48	29044.5
647.214	3810.96	647.214	12762.9	647.214	4736.55	647.214	17382.7	647.214	22752.1	647.214	26127.1	647.214	18242.7	647.214	4252.29	647.214	6973.65	647.214	4311.09	647.214	21930.1	647.214	12254.1	647.214	12450	647.214	22485.6	647.214	16367	647.214	2029.27	647.214	25484.2	647.214	6497.93	647.214	27161.5	647.214	3136.16	647.214	6141.09	647.214	19170.1	647.214	5389.06	647.214	7600.19	647.214	28922.8
647.948	3751.06	647.948	12732.8	647.948	4791.43	647.948	17394.5	647.948	22967.3	647.948	26332.6	647.948	18371.5	647.948	4239.77	647.948	6983.68	647.948	4273.29	647.948	21643.4	647.948	12246	647.948	12563	647.948	22624	647.948	16344	647.948	2053.47	647.948	25681	647.948	6608.91	647.948	27037.6	647.948	3219.46	647.948	6127.66	647.948	19179.7	647.948	5414.63	647.948	7658.01	647.948	28801.5
648.682	3708.2	648.682	12739.9	648.682	4753.9	648.682	17118.2	648.682	22755.2	648.682	26201.2	648.682	18298.9	648.682	4200.48	648.682	6921.65	648.682	4319.37	648.682	21877.8	648.682	12286.1	648.682	12561.8	648.682	22523.3	648.682	16554.2	648.682	2005.87	648.682	25698.8	648.682	6456.74	648.682	26976.8	648.682	3214.98	648.682	6177.61	648.682	19054	648.682	5307.47	648.682	7544.44	648.682	28919
649.416	3727.23	649.416	12525.1	649.416	4656.92	649.416	17243.3	649.416	22854	649.416	26203.9	649.416	18587.1	649.416	4224.05	649.416	7099.31	649.416	4309.4	649.416	21874.1	649.416	12303.4	649.416	12542.7	649.416	22588.5	649.416	16556.9	649.416	1924.3	649.416	25634.4	649.416	6589.98	649.416	27096.5	649.416	3108.03	649.416	6293.63	649.416	19191.8	649.416	5390.86	649.416	7413.92	649.416	28808.5
650.15	3767.14	650.15	12666.2	650.15	4685.97	650.15	17216.6	650.15	22982.9	650.15	26233.5	650.15	18296.2	650.15	4189.43	650.15	6975.15	650.15	4361.93	650.15	21676.9	650.15	12269.1	650.15	12523.7	650.15	22454.9	650.15	16520.4	650.15	1937.49	650.15	25644.2	650.15	6525.21	650.15	27096.6	650.15	3131.04	650.15	6188.96	650.15	18948.4	650.15	5445.47	650.15	7466.57	650.15	28769.2
650.884	3779.21	650.884	12682.5	650.884	4746.72	650.884	17212.8	650.884	22930.8	650.884	26386.6	650.884	18262.9	650.884	4279.19	650.884	7090.74	650.884	4346.01	650.884	21745.4	650.884	12247.6	650.884	12528	650.884	22570.5	650.884	16432.4	650.884	1951.61	650.884	25630.4	650.884	6472.16	650.884	27182.5	650.884	3078.92	650.884	6121.6	650.884	19079.5	650.884	5561.26	650.884	7525.62	650.884	28961.2
651.618	3785.1	651.618	12687.2	651.618	4808.59	651.618	17262.3	651.618	22944	651.618	26404.8	651.618	18278.3	651.618	4320.61	651.618	6984.38	651.618	4398.2	651.618	21923.1	651.618	12231.3	651.618	12558.1	651.618	22537.7	651.618	16291.1	651.618	1984.94	651.618	25715.1	651.618	6505.24	651.618	27209.1	651.618	3099.33	651.618	6139.21	651.618	19005.7	651.618	5432.3	651.618	7654.47	651.618	28869.1
652.352	3768.13	652.352	12739.6	652.352	4763.65	652.352	17226.5	652.352	22976.4	652.352	26430	652.352	18371.4	652.352	4305.86	652.352	6949.3	652.352	4423.06	652.352	21976.6	652.352	12266.8	652.352	12507.2	652.352	22552.3	652.352	16293.7	652.352	2009.57	652.352	25656.2	652.352	6566.16	652.352	27028.1	652.352	3118.36	652.352	6280.4	652.352	18991.9	652.352	5386.76	652.352	7720.59	652.352	28966.9
653.086	3753.51	653.086	12742.7	653.086	4730.34	653.086	17167.6	653.086	22936.1	653.086	26302.4	653.086	18408.7	653.086	4265.32	653.086	6997.31	653.086	4379.51	653.086	21861.3	653.086	12267.7	653.086	12413.9	653.086	22568.1	653.086	16456.6	653.086	2015.52	653.086	25695.7	653.086	6666.47	653.086	27024.1	653.086	3171.63	653.086	6294.53	653.086	19073.6	653.086	5441.24	653.086	7759.78	653.086	29112.8
653.821	3757.63	653.821	12740.4	653.821	4790.89	653.821	17232.1	653.821	22931.9	653.821	26232	653.821	18361.6	653.821	4272.66	653.821	6967.55	653.821	4297.73	653.821	21719.9	653.821	12253.3	653.821	12455.1	653.821	22502.2	653.821	16541.7	653.821	1987.15	653.821	25783.4	653.821	6657.34	653.821	27157.7	653.821	3186.5	653.821	6213.55	653.821	19127	653.821	5422.56	653.821	7706.13	653.821	29108.8
654.555	3753.39	654.555	12783.1	654.555	4807.47	654.555	17339.2	654.555	22941.9	654.555	26366	654.555	18380.7	654.555	4319.31	654.555	6941.99	654.555	4276.23	654.555	21761.3	654.555	12242.3	654.555	12599.9	654.555	22436.2	654.555	16531.6	654.555	1965.15	654.555	25811.4	654.555	6485.07	654.555	27145.9	654.555	3161.39	654.555	6208.34	654.555	19148.7	654.555	5341.69	654.555	7592.85	654.555	29027.5
655.289	3745.6	655.289	12752.3	655.289	4705.67	655.289	17320.1	655.289	22789.3	655.289	26388.7	655.289	18447.5	655.289	4319.16	655.289	7060.36	655.289	4353.99	655.289	21995.5	655.289	12215.7	655.289	12607.9	655.289	22467.6	655.289	16616.2	655.289	2003.64	655.289	25926.1	655.289	6397.66	655.289	27096.7	655.289	3229.65	655.289	6209.32	655.289	19188.5	655.289	5336.01	655.289	7609.84	655.289	28980.2
656.023	3815.65	656.023	12661	656.023	4771.81	656.023	17392.9	656.023	22751.7	656.023	26445.4	656.023	18290.6	656.023	4344.51	656.023	7020.76	656.023	4321.2	656.023	22070.6	656.023	12396.2	656.023	12536.8	656.023	22538.1	656.023	16508.2	656.023	1983.22	656.023	25852.7	656.023	6492.31	656.023	27169.3	656.023	3227.04	656.023	6168.19	656.023	19158.4	656.023	5309.81	656.023	7577.79	656.023	29072.2
656.757	3777.55	656.757	12741.6	656.757	4755.4	656.757	17499.6	656.757	22774.5	656.757	26491.2	656.757	18514	656.757	4307.69	656.757	7014.69	656.757	4244.24	656.757	21932.6	656.757	12602.1	656.757	12397.1	656.757	22589.8	656.757	16406.1	656.757	1900.02	656.757	25888.4	656.757	6556.69	656.757	27452.4	656.757	3192.63	656.757	6102.35	656.757	19159.3	656.757	5255.56	656.757	7535.56	656.757	29176
657.491	3794.78	657.491	12614.6	657.491	4734.53	657.491	17545.9	657.491	23135.5	657.491	26464	657.491	18311.7	657.491	4158.9	657.491	7092.71	657.491	4286.88	657.491	22095.9	657.491	12400.7	657.491	12487.8	657.491	22642.4	657.491	16466.9	657.491	1969.88	657.491	25754.1	657.491	6518.58	657.491	27202	657.491	3210.77	657.491	6199.42	657.491	19111.3	657.491	5358.99	657.491	7580.92	657.491	29207.8
658.225	3813.71	658.225	12722.7	658.225	4706.09	658.225	17555.8	658.225	23097.3	658.225	26373.7	658.225	18495.1	658.225	4274.12	658.225	6911.93	658.225	4363.99	658.225	22257.5	658.225	12316.8	658.225	12744.3	658.225	22766.1	658.225	16621.5	658.225	2048.99	658.225	26100.2	658.225	6493.16	658.225	27271.3	658.225	3201.85	658.225	6310.03	658.225	19268.7	658.225	5505.55	658.225	7639.82	658.225	28756.3
658.959	3741.19	658.959	12848.7	658.959	4735.41	658.959	17395.1	658.959	22985.5	658.959	26452.8	658.959	18285.5	658.959	4336.15	658.959	6979.67	658.959	4303.94	658.959	22061.3	658.959	12441.8	658.959	12455.6	658.959	22605	658.959	16428.3	658.959	2019.61	658.959	25911.2	658.959	6425.74	658.959	27305.8	658.959	3211.3	658.959	6234.86	658.959	19163.9	658.959	5305.07	658.959	7537.03	658.959	29141.1
659.693	3808.78	659.693	12912	659.693	4717.5	659.693	17365.7	659.693	22961.8	659.693	26604.3	659.693	18402	659.693	4306.39	659.693	7038.04	659.693	4383.23	659.693	22007.8	659.693	12363.1	659.693	12456	659.693	22670.8	659.693	16421.9	659.693	2013.52	659.693	25870.8	659.693	6460.34	659.693	27435.2	659.693	3143.84	659.693	6239.58	659.693	19184.6	659.693	5337.08	659.693	7614.64	659.693	29225.9
660.427	3844.56	660.427	12780.5	660.427	4805.04	660.427	17540.9	660.427	22922.5	660.427	26608.4	660.427	18354.7	660.427	4335.8	660.427	6958.82	660.427	4372.69	660.427	22005	660.427	12365.2	660.427	12471.7	660.427	22646.6	660.427	16501.8	660.427	2003.36	660.427	25736.3	660.427	6530.28	660.427	27374.6	660.427	3148.28	660.427	6286.84	660.427	19150.7	660.427	5420.28	660.427	7665.52	660.427	29173.2
661.161	3864.8	661.161	12663.7	661.161	4755.59	661.161	17588.4	661.161	22919.5	661.161	26405.8	661.161	18358.3	661.161	4360.47	661.161	6982.62	661.161	4358.24	661.161	21987.4	661.161	12433.5	661.161	12452.8	661.161	22632.9	661.161	16546	661.161	2038.59	661.161	25686.5	661.161	6567.2	661.161	27396.8	661.161	3172.43	661.161	6271.15	661.161	19214	661.161	5460.45	661.161	7691.64	661.161	29075.8
661.895	3850.03	661.895	12667.4	661.895	4659.17	661.895	17510	661.895	23029.5	661.895	26282.3	661.895	18453.8	661.895	4321.82	661.895	7090.28	661.895	4378.2	661.895	21944	661.895	12440.4	661.895	12479.2	661.895	22644.1	661.895	16538.1	661.895	2094.4	661.895	25723.5	661.895	6556.25	661.895	27390.2	661.895	3223.39	661.895	6282.68	661.895	19305.1	661.895	5421.23	661.895	7750.46	661.895	28977.6
662.629	3788.73	662.629	12733.2	662.629	4742.57	662.629	17489	662.629	23142	662.629	26412	662.629	18389.2	662.629	4317.02	662.629	7056.51	662.629	4342.86	662.629	21917.6	662.629	12382.5	662.629	12510	662.629	22592.7	662.629	16491.1	662.629	2088.28	662.629	25749.7	662.629	6496.7	662.629	27259.7	662.629	3301.25	662.629	6316.93	662.629	19231.7	662.629	5321.12	662.629	7715.18	662.629	29051.6
663.363	3826.67	663.363	12864.7	663.363	4751.32	663.363	17414.6	663.363	23110.4	663.363	26486	663.363	18425	663.363	4380.38	663.363	6994.21	663.363	4334.58	663.363	22010.5	663.363	12312.8	663.363	12529	663.363	22666.6	663.363	16420.7	663.363	2057.26	663.363	26008.9	663.363	6452.9	663.363	27491.4	663.363	3248.53	663.363	6194.24	663.363	19192.9	663.363	5320.87	663.363	7563.9	663.363	29252.3
664.097	3819.3	664.097	12860.8	664.097	4753.08	664.097	17457.2	664.097	23085.8	664.097	26361.8	664.097	18594.2	664.097	4335.86	664.097	7109.88	664.097	4321.14	664.097	22058.7	664.097	12418	664.097	12516	664.097	22655.8	664.097	16333.9	664.097	2046.65	664.097	26113.3	664.097	6584.08	664.097	27496.1	664.097	3217.21	664.097	6236.64	664.097	19175.2	664.097	5357.43	664.097	7667.81	664.097	29245.3
664.831	3873.85	664.831	12729.2	664.831	4683.27	664.831	17485	664.831	23112.8	664.831	26405	664.831	18288.2	664.831	4369.78	664.831	7040.59	664.831	4400.76	664.831	21861.3	664.831	12518.6	664.831	12688	664.831	22544	664.831	16510.9	664.831	2017.4	664.831	26027.7	664.831	6448.3	664.831	27519.2	664.831	3176.73	664.831	6309.4	664.831	19237.5	664.831	5429.68	664.831	7647.84	664.831	29027.5
665.566	3763.98	665.566	12667.4	665.566	4708.69	665.566	17483.2	665.566	23289	665.566	26503.1	665.566	18451.6	665.566	4348.9	665.566	7085.08	665.566	4282.73	665.566	22112.8	665.566	12339.8	665.566	12690.8	665.566	22694.7	665.566	16276.6	665.566	2055.53	665.566	25851.5	665.566	6546.36	665.566	27232.3	665.566	3232.12	665.566	6188.64	665.566	19272.9	665.566	5405.16	665.566	7559.76	665.566	29073.8
666.3	3812.62	666.3	12694.3	666.3	4703.57	666.3	17587.3	666.3	23179.5	666.3	26521.9	666.3	18540.5	666.3	4384.15	666.3	6958.16	666.3	4416.48	666.3	21990.1	666.3	12391.9	666.3	12587.5	666.3	22862	666.3	16494.5	666.3	2002.03	666.3	25901.4	666.3	6594.75	666.3	27439.7	666.3	3235.34	666.3	6424.77	666.3	19332.3	666.3	5380.64	666.3	7621.56	666.3	29225
667.034	3785.38	667.034	12774.6	667.034	4706.4	667.034	17534.6	667.034	23078.2	667.034	26509.3	667.034	18466.9	667.034	4424.28	667.034	7007.57	667.034	4386.83	667.034	21908.5	667.034	12319.1	667.034	12419.5	667.034	22660.6	667.034	16574.9	667.034	1998.07	667.034	26045.3	667.034	6578.7	667.034	27348.1	667.034	3208.5	667.034	6458.33	667.034	19184.2	667.034	5431.95	667.034	7673.55	667.034	29116.6
667.768	3848.68	667.768	12857.7	667.768	4776.69	667.768	17470	667.768	22991.3	667.768	26497.6	667.768	18428.6	667.768	4394.27	667.768	7004.07	667.768	4296.95	667.768	21886.1	667.768	12306	667.768	12500.4	667.768	22665.9	667.768	16680.7	667.768	2047.22	667.768	26077.8	667.768	6565.49	667.768	27395.3	667.768	3160.33	667.768	6381.75	667.768	19227.5	667.768	5410.11	667.768	7668.31	667.768	29168.1
668.502	3894.2	668.502	12802.2	668.502	4762.73	668.502	17485.5	668.502	23206.7	668.502	26472	668.502	18419.5	668.502	4330.28	668.502	7051.12	668.502	4329.43	668.502	22026.6	668.502	12308.3	668.502	12567.4	668.502	22713.9	668.502	16618.6	668.502	2036.13	668.502	26012	668.502	6538.68	668.502	27476.6	668.502	3212.52	668.502	6264.51	668.502	19258.1	668.502	5372.63	668.502	7641.97	668.502	29171.6
669.236	3851.51	669.236	12709.4	669.236	4709.45	669.236	17489.2	669.236	23409.1	669.236	26558.1	669.236	18466.2	669.236	4338.74	669.236	7081.79	669.236	4320.96	669.236	22053.9	669.236	12345.8	669.236	12587.8	669.236	22675.2	669.236	16575.8	669.236	2017.92	669.236	25966.4	669.236	6585.4	669.236	27456.1	669.236	3216.66	669.236	6228.67	669.236	19324.7	669.236	5407.57	669.236	7614.24	669.236	29208.7
669.97	3803.04	669.97	12725.1	669.97	4773.35	669.97	17481.9	669.97	23282.5	669.97	26678.1	669.97	18468	669.97	4367.81	669.97	7079.17	669.97	4302.83	669.97	21991.7	669.97	12443.9	669.97	12624.3	669.97	22649.5	669.97	16588.9	669.97	2049.25	669.97	25943.6	669.97	6619.39	669.97	27393.4	669.97	3166.04	669.97	6281.33	669.97	19439.7	669.97	5476.41	669.97	7618.44	669.97	29262.9
670.704	3832.87	670.704	12798.9	670.704	4877.72	670.704	17526.6	670.704	23127.2	670.704	26637.2	670.704	18416.5	670.704	4346.5	670.704	7102.54	670.704	4373.48	670.704	22035.1	670.704	12525.4	670.704	12626.4	670.704	22713.8	670.704	16532	670.704	2063.02	670.704	25934.8	670.704	6574.2	670.704	27436	670.704	3180.82	670.704	6293.2	670.704	19458.6	670.704	5491.82	670.704	7656.95	670.704	29257.6
671.438	3875.5	671.438	12804.2	671.438	4790.9	671.438	17550	671.438	23271.4	671.438	26533.4	671.438	18505.1	671.438	4363.03	671.438	7039.8	671.438	4307.52	671.438	22010.4	671.438	12498.6	671.438	12604.2	671.438	22800.7	671.438	16573.9	671.438	2008.11	671.438	26058.5	671.438	6642.35	671.438	27576.2	671.438	3162.23	671.438	6251.73	671.438	19394.5	671.438	5453.63	671.438	7693.73	671.438	29395
672.172	3800.79	672.172	12818.2	672.172	4725.39	672.172	17594.9	672.172	23208.2	672.172	26497.3	672.172	18383.4	672.172	4289.95	672.172	6946.11	672.172	4384.25	672.172	22204.2	672.172	12373.2	672.172	12618.1	672.172	22800.8	672.172	16545.5	672.172	1959.82	672.172	26200	672.172	6605.47	672.172	27463.7	672.172	3182.24	672.172	6331.29	672.172	19180.2	672.172	5395.1	672.172	7814.17	672.172	29235
672.906	3828.01	672.906	12942.4	672.906	4739.17	672.906	17651.5	672.906	23307.7	672.906	26558.9	672.906	18671.3	672.906	4396.9	672.906	7099.06	672.906	4289.08	672.906	22290.9	672.906	12442.1	672.906	12741.6	672.906	22731.4	672.906	16693	672.906	2045.97	672.906	25953.5	672.906	6571.66	672.906	27460.7	672.906	3156.63	672.906	6352.54	672.906	19315.7	672.906	5433.91	672.906	7645.06	672.906	29186.1
673.64	3832.55	673.64	12807	673.64	4837.33	673.64	17773.3	673.64	23135	673.64	26514.4	673.64	18507.7	673.64	4338.73	673.64	7112.69	673.64	4335.43	673.64	22046.4	673.64	12464.8	673.64	12656.2	673.64	22589.6	673.64	16686.6	673.64	2030.52	673.64	26075.3	673.64	6495.31	673.64	27402.6	673.64	3297.5	673.64	6249.84	673.64	19467.5	673.64	5414.83	673.64	7657.78	673.64	29252.5
674.374	3833	674.374	12918.9	674.374	4787.19	674.374	17492.4	674.374	23182.7	674.374	26555.9	674.374	18524	674.374	4423.12	674.374	7087.7	674.374	4346.55	674.374	22216.9	674.374	12388.9	674.374	12611	674.374	22648.3	674.374	16795.3	674.374	2036.37	674.374	26050	674.374	6515.12	674.374	27591.8	674.374	3297.85	674.374	6300.81	674.374	19572.4	674.374	5487.78	674.374	7584.22	674.374	29233.6
675.108	3774.74	675.108	12973	675.108	4742.69	675.108	17530.6	675.108	23298.2	675.108	26621.3	675.108	18525.9	675.108	4381.83	675.108	7118.54	675.108	4365.48	675.108	22175	675.108	12407.1	675.108	12608.1	675.108	22918.3	675.108	16680.9	675.108	1989.21	675.108	26217.4	675.108	6615.27	675.108	27449.9	675.108	3306.69	675.108	6350.54	675.108	19363.3	675.108	5493.77	675.108	7663.73	675.108	29374.4
675.843	3777.85	675.843	12859.5	675.843	4755.22	675.843	17502.1	675.843	23380.6	675.843	26729.3	675.843	18586.1	675.843	4360.91	675.843	7063.54	675.843	4372.64	675.843	22044.2	675.843	12570.4	675.843	12697.7	675.843	22912.8	675.843	16656.2	675.843	2036	675.843	26061.9	675.843	6604.57	675.843	27453.7	675.843	3267.49	675.843	6328.81	675.843	19340.4	675.843	5452.25	675.843	7688.12	675.843	29202.8
676.577	3819.87	676.577	12803.2	676.577	4784.3	676.577	17550.1	676.577	23384.7	676.577	26762.1	676.577	18591.9	676.577	4346.7	676.577	7077.15	676.577	4371.91	676.577	22073.6	676.577	12521.6	676.577	12764	676.577	22860.8	676.577	16566.7	676.577	2076.82	676.577	25939.1	676.577	6578.45	676.577	27688.3	676.577	3290.21	676.577	6293.63	676.577	19330	676.577	5458.99	676.577	7655.65	676.577	29201.3
677.311	3811.49	677.311	12839.7	677.311	4744.15	677.311	17511.4	677.311	23246.7	677.311	26700.2	677.311	18541	677.311	4349.95	677.311	7109.01	677.311	4375.1	677.311	22123.4	677.311	12418.9	677.311	12685.5	677.311	22846.6	677.311	16661.9	677.311	2094.58	677.311	25936.3	677.311	6574.79	677.311	27616.2	677.311	3312.51	677.311	6309.4	677.311	19312.7	677.311	5454.97	677.311	7649.12	677.311	29268.6
678.045	3818.44	678.045	12919.6	678.045	4692.31	678.045	17496.1	678.045	23147.1	678.045	26685.7	678.045	18541.7	678.045	4374.84	678.045	7138.98	678.045	4368.33	678.045	22064.5	678.045	12442.1	678.045	12587	678.045	22816.5	678.045	16754.1	678.045	2107.26	678.045	26010.2	678.045	6552.63	678.045	27469.8	678.045	3290.8	678.045	6343	678.045	19253	678.045	5426.67	678.045	7686.47	678.045	29221.5
678.779	3868.44	678.779	12972.9	678.779	4720.77	678.779	17660	678.779	23259.9	678.779	26814	678.779	18659.4	678.779	4367.73	678.779	7215.21	678.779	4391.87	678.779	22036	678.779	12524.7	678.779	12654.7	678.779	22845.6	678.779	16588.8	678.779	2095.71	678.779	26166.6	678.779	6555.3	678.779	27613.4	678.779	3268.19	678.779	6310.64	678.779	19206	678.779	5430.79	678.779	7694	678.779	29183.9
679.513	3798.63	679.513	12877.7	679.513	4750.42	679.513	17526.5	679.513	23348.4	679.513	26908	679.513	18802.7	679.513	4334.48	679.513	7208.91	679.513	4487.26	679.513	22138	679.513	12639	679.513	12750.4	679.513	22949.4	679.513	16721.4	679.513	2077.27	679.513	26216.9	679.513	6642.58	679.513	27456.2	679.513	3220.3	679.513	6256.51	679.513	19450.9	679.513	5427.23	679.513	7641.81	679.513	29165.3
680.247	3796.9	680.247	12840.3	680.247	4777.05	680.247	17331.5	680.247	23301.4	680.247	26676.7	680.247	18715.5	680.247	4387.4	680.247	7141.86	680.247	4392.02	680.247	22249.6	680.247	12495.2	680.247	12624.2	680.247	22905.6	680.247	16780.1	680.247	2032.51	680.247	26189.9	680.247	6619.48	680.247	27627	680.247	3226.29	680.247	6371.47	680.247	19428.9	680.247	5435.76	680.247	7718.16	680.247	29476.5
680.981	3796.46	680.981	12957.6	680.981	4757.83	680.981	17658.2	680.981	23130.9	680.981	26548.2	680.981	18607.3	680.981	4362.12	680.981	7008.85	680.981	4363.28	680.981	22434.4	680.981	12543	680.981	12740.1	680.981	23136.8	680.981	16695.5	680.981	2018.18	680.981	26189.3	680.981	6501.24	680.981	27457.3	680.981	3229.14	680.981	6196.64	680.981	19474.6	680.981	5424.3	680.981	7785.29	680.981	29386.9
681.715	3878.32	681.715	13056	681.715	4698.71	681.715	17691	681.715	23446.5	681.715	26986.7	681.715	18662.9	681.715	4403.05	681.715	7160.22	681.715	4462.43	681.715	22327.7	681.715	12370.7	681.715	12766.6	681.715	22914.3	681.715	16613.5	681.715	2080.94	681.715	26247.7	681.715	6544.1	681.715	27505.6	681.715	3254.68	681.715	6310.62	681.715	19397.1	681.715	5478.1	681.715	7658.54	681.715	29362.3
682.449	3792.84	682.449	12943.5	682.449	4772.72	682.449	17646	682.449	23406.3	682.449	26684.6	682.449	18658.1	682.449	4396.32	682.449	7316.22	682.449	4453.92	682.449	22270.9	682.449	12351.7	682.449	12717.7	682.449	23092.5	682.449	16863.2	682.449	2004.81	682.449	26367.1	682.449	6651.36	682.449	27767.2	682.449	3300.82	682.449	6330.1	682.449	19442.9	682.449	5469.77	682.449	7738.78	682.449	29449
683.183	3760.52	683.183	12974	683.183	4829.51	683.183	17762	683.183	23418.8	683.183	26671.5	683.183	18720.8	683.183	4413.76	683.183	7239.18	683.183	4409.76	683.183	22184.4	683.183	12518.2	683.183	12651	683.183	22971.2	683.183	16740.9	683.183	2000.9	683.183	26396.2	683.183	6594.18	683.183	27632.4	683.183	3282.74	683.183	6452.08	683.183	19487.2	683.183	5532.56	683.183	7727.06	683.183	29341
683.917	3792.06	683.917	13058	683.917	4849.13	683.917	17633.7	683.917	23433.5	683.917	26865.3	683.917	18727.8	683.917	4446.66	683.917	7183.54	683.917	4394.36	683.917	22218.4	683.917	12579.9	683.917	12799.1	683.917	22927.2	683.917	16742	683.917	2018.83	683.917	26252.5	683.917	6617.07	683.917	27596	683.917	3260.72	683.917	6436.17	683.917	19503.5	683.917	5422.17	683.917	7722.46	683.917	29241.5
684.651	3809.23	684.651	12982.8	684.651	4777.92	684.651	17687.6	684.651	23322.7	684.651	26759.8	684.651	18635	684.651	4401.29	684.651	7229.64	684.651	4326.56	684.651	22179.7	684.651	12628.9	684.651	12756.9	684.651	23049.1	684.651	16774.2	684.651	2032.08	684.651	26240.9	684.651	6682.84	684.651	27584.1	684.651	3284.6	684.651	6411.79	684.651	19517.7	684.651	5382.94	684.651	7727.67	684.651	29272.9
685.385	3890.5	685.385	12852.6	685.385	4718	685.385	17827.9	685.385	23270	685.385	26694	685.385	18612.8	685.385	4358.57	685.385	7246.48	685.385	4329.06	685.385	22192.4	685.385	12615.2	685.385	12735.8	685.385	23157.7	685.385	16899.8	685.385	2008.7	685.385	26252.1	685.385	6678.49	685.385	27679	685.385	3275.89	685.385	6393.28	685.385	19471	685.385	5446.85	685.385	7773.31	685.385	29327.1
686.119	3945.86	686.119	12862.7	686.119	4731.09	686.119	17783	686.119	23435.1	686.119	26810.1	686.119	18773.9	686.119	4370.24	686.119	7167.19	686.119	4430.16	686.119	22250	686.119	12576.7	686.119	12815.6	686.119	23086.9	686.119	16898.4	686.119	2005.92	686.119	26251.9	686.119	6575.75	686.119	27907.4	686.119	3231.98	686.119	6391.73	686.119	19475.9	686.119	5497.66	686.119	7779.58	686.119	29370
686.854	3894.66	686.854	12937.4	686.854	4765.22	686.854	17689.9	686.854	23520.1	686.854	26852.2	686.854	18859.1	686.854	4371.61	686.854	7106.34	686.854	4477.63	686.854	22237.8	686.854	12551.1	686.854	12762.9	686.854	22983.3	686.854	16663.7	686.854	2053.16	686.854	26294.9	686.854	6492.78	686.854	27925.9	686.854	3221.43	686.854	6372.09	686.854	19583.7	686.854	5487.64	686.854	7739.25	686.854	29452.2
687.588	3917.54	687.588	12866.2	687.588	4792.89	687.588	17720.4	687.588	23210.7	687.588	26907.4	687.588	18624.3	687.588	4351.83	687.588	7144.13	687.588	4424.12	687.588	22318.3	687.588	12448.3	687.588	12730.4	687.588	23119.7	687.588	16707.1	687.588	2044.06	687.588	26224.2	687.588	6563.53	687.588	27628.1	687.588	3231.61	687.588	6268.31	687.588	19557.8	687.588	5431.13	687.588	7805.27	687.588	29494.5
688.322	3833.96	688.322	12809.5	688.322	4784.6	688.322	17620.4	688.322	23186.9	688.322	26769.3	688.322	18672.7	688.322	4354.01	688.322	7123.7	688.322	4331.98	688.322	22386.4	688.322	12630.5	688.322	12804.8	688.322	23165.9	688.322	16765.8	688.322	2035.16	688.322	26321.7	688.322	6631	688.322	27789.2	688.322	3282.33	688.322	6481.98	688.322	19501.5	688.322	5434.15	688.322	7740.11	688.322	29435.3
689.056	3865.48	689.056	12846.2	689.056	4823.49	689.056	17688	689.056	23597.6	689.056	26781.3	689.056	18857.8	689.056	4412.89	689.056	7221.16	689.056	4426.78	689.056	22396.4	689.056	12577.8	689.056	12667.4	689.056	22911.8	689.056	16616.2	689.056	2027.92	689.056	26313.2	689.056	6630.86	689.056	27732.1	689.056	3308.46	689.056	6381.1	689.056	19384.3	689.056	5322.17	689.056	7769.02	689.056	29234.4
689.79	3786.27	689.79	13173	689.79	4792.54	689.79	17597.9	689.79	23633.1	689.79	26863.3	689.79	18711.2	689.79	4345.52	689.79	7228.44	689.79	4474.12	689.79	22322.6	689.79	12659.7	689.79	12911.4	689.79	22721.5	689.79	17079.6	689.79	2023.37	689.79	26411.5	689.79	6624.49	689.79	27689.3	689.79	3238.36	689.79	6340.13	689.79	19533.6	689.79	5466.94	689.79	7906.49	689.79	29513.9
690.524	3936.78	690.524	13064.3	690.524	4737.34	690.524	17602.8	690.524	23503.9	690.524	26933.5	690.524	18713.5	690.524	4339.16	690.524	7183.59	690.524	4398.59	690.524	22233.7	690.524	12643.3	690.524	12840.9	690.524	22808.8	690.524	16734.9	690.524	2078.17	690.524	26229.8	690.524	6541.59	690.524	27856.7	690.524	3254.02	690.524	6344.57	690.524	19500.4	690.524	5542.75	690.524	7800.11	690.524	29262.7
691.258	3895.1	691.258	12936	691.258	4732.24	691.258	17578.7	691.258	23485.5	691.258	26945.3	691.258	18783.6	691.258	4479.69	691.258	7203.56	691.258	4366.54	691.258	22259.3	691.258	12580.4	691.258	12760.9	691.258	22959.5	691.258	16853.1	691.258	2077.77	691.258	26427.7	691.258	6595.14	691.258	27722.9	691.258	3241.47	691.258	6406.12	691.258	19708.4	691.258	5432.51	691.258	7850.14	691.258	29197.3
691.992	3871	691.992	12866.2	691.992	4702.34	691.992	17644.8	691.992	23470.8	691.992	26989.2	691.992	18760.3	691.992	4420.13	691.992	7243.46	691.992	4405.86	691.992	22541.8	691.992	12710.6	691.992	12746.6	691.992	23048	691.992	16881.6	691.992	2053.55	691.992	26264	691.992	6484.91	691.992	27664	691.992	3199.58	691.992	6348.53	691.992	19670.8	691.992	5462.85	691.992	7769.39	691.992	29518.9
692.726	3861.28	692.726	13003.8	692.726	4707.67	692.726	17827.9	692.726	23457.4	692.726	26942.4	692.726	18758.8	692.726	4469.95	692.726	7202.29	692.726	4419.3	692.726	22532.3	692.726	12734.9	692.726	12778.1	692.726	23032	692.726	16864.6	692.726	2064.1	692.726	26153.6	692.726	6546.47	692.726	27707.8	692.726	3244.01	692.726	6371.44	692.726	19623.6	692.726	5595.24	692.726	7765.27	692.726	29612.7
693.46	3865.12	693.46	13124.8	693.46	4744.69	693.46	17811.9	693.46	23304.4	693.46	26776.9	693.46	18735.2	693.46	4452.76	693.46	7133.33	693.46	4367.73	693.46	22355.1	693.46	12703.3	693.46	12800	693.46	23065.1	693.46	16711.3	693.46	2094.44	693.46	26253.2	693.46	6551.35	693.46	27746.4	693.46	3310.4	693.46	6429.64	693.46	19644.5	693.46	5545.78	693.46	7794.73	693.46	29446.7
694.194	3875.42	694.194	13111.7	694.194	4757.2	694.194	17789.2	694.194	23326.1	694.194	26829.9	694.194	18732.3	694.194	4358.41	694.194	7104.21	694.194	4379.99	694.194	22317.9	694.194	12643.9	694.194	12794.6	694.194	23228.3	694.194	16631	694.194	2070.79	694.194	26285.1	694.194	6482.59	694.194	27681.5	694.194	3282.56	694.194	6415.4	694.194	19602.8	694.194	5452.74	694.194	7820.75	694.194	29284
694.928	3847.34	694.928	13030.1	694.928	4748.38	694.928	17902.9	694.928	23601.5	694.928	27067	694.928	18838.5	694.928	4385.46	694.928	7136.88	694.928	4471.78	694.928	22405.5	694.928	12564.8	694.928	12807.8	694.928	23234.6	694.928	16852.8	694.928	2018.2	694.928	26197.5	694.928	6578.67	694.928	27766.7	694.928	3234.26	694.928	6391.94	694.928	19577.9	694.928	5519.94	694.928	7901.57	694.928	29321.6
695.662	3810	695.662	12946	695.662	4775.13	695.662	17779.6	695.662	23559.3	695.662	26969.3	695.662	18899.9	695.662	4432.41	695.662	7187.81	695.662	4483.94	695.662	22464.2	695.662	12625.6	695.662	12880.9	695.662	22947	695.662	17021.1	695.662	2042.63	695.662	26219.4	695.662	6692.84	695.662	28127.5	695.662	3299.98	695.662	6410.94	695.662	19635.7	695.662	5517.68	695.662	7967.12	695.662	29604.9
696.396	3885.74	696.396	13062.5	696.396	4817.34	696.396	17754.9	696.396	23523.8	696.396	26914.2	696.396	18726.4	696.396	4490.58	696.396	7094.88	696.396	4535.19	696.396	22412.9	696.396	12666.6	696.396	12923.7	696.396	23049.2	696.396	16846.3	696.396	2065.81	696.396	26253.1	696.396	6673.97	696.396	27900.8	696.396	3321.07	696.396	6343.91	696.396	19410.8	696.396	5422.13	696.396	7955.54	696.396	29726.3
697.13	3883.67	697.13	12955.6	697.13	4803.28	697.13	17752.7	697.13	23839.9	697.13	27025.8	697.13	18600	697.13	4433.85	697.13	7080.45	697.13	4508	697.13	22522.6	697.13	12701.3	697.13	12696.2	697.13	23022.2	697.13	16797.9	697.13	2084.53	697.13	26476.8	697.13	6644.19	697.13	27979.2	697.13	3247.83	697.13	6352.07	697.13	19832.5	697.13	5525.7	697.13	7897.22	697.13	29540.9
697.865	3876.38	697.865	12880.9	697.865	4739.5	697.865	18009.6	697.865	23743.3	697.865	27044	697.865	18711.2	697.865	4453.9	697.865	7222.59	697.865	4320.3	697.865	22600.9	697.865	12487.2	697.865	12876.6	697.865	23136.1	697.865	16862.6	697.865	2073.6	697.865	26671.8	697.865	6582.23	697.865	27675.8	697.865	3244.19	697.865	6397.63	697.865	19578.2	697.865	5430.94	697.865	7858.04	697.865	29472.6
698.599	3835.4	698.599	13039.8	698.599	4848.84	698.599	18016.9	698.599	23598.5	698.599	27098.4	698.599	18736.9	698.599	4411.93	698.599	7313.14	698.599	4375.46	698.599	22597.2	698.599	12589.4	698.599	12742.2	698.599	23140.3	698.599	16577.6	698.599	2010.98	698.599	26457.7	698.599	6611.91	698.599	27792.5	698.599	3266.52	698.599	6390.47	698.599	19586.7	698.599	5357.58	698.599	7742.55	698.599	29374.8
699.333	3887.14	699.333	12940.6	699.333	4871.65	699.333	17969.3	699.333	23652.7	699.333	26955.2	699.333	18824.8	699.333	4353.87	699.333	7282.45	699.333	4427.83	699.333	22425.7	699.333	12582.1	699.333	12856.9	699.333	23016.3	699.333	16684.7	699.333	2028.89	699.333	26354.6	699.333	6652.78	699.333	27985.7	699.333	3245.89	699.333	6411.55	699.333	19381.6	699.333	5425.55	699.333	7763.89	699.333	29508.1
700.067	3868.98	700.067	13013.9	700.067	4899.78	700.067	17929.1	700.067	23567.2	700.067	26816.9	700.067	18762.2	700.067	4427.59	700.067	7199.7	700.067	4333.56	700.067	22487.3	700.067	12601.9	700.067	12913.2	700.067	23260.1	700.067	16728	700.067	2069.28	700.067	26375	700.067	6620.27	700.067	28052.2	700.067	3289.31	700.067	6401.46	700.067	19636.3	700.067	5400.44	700.067	7790.85	700.067	29466.5
700.801	3956.75	700.801	13117.1	700.801	4816.27	700.801	18133.3	700.801	23556.3	700.801	27080.9	700.801	18729	700.801	4465.01	700.801	7208.25	700.801	4389.1	700.801	22406.6	700.801	12531.1	700.801	12800.9	700.801	23144.5	700.801	16692.6	700.801	2076.82	700.801	26467.5	700.801	6642.45	700.801	28159.1	700.801	3302.39	700.801	6428.84	700.801	19748	700.801	5448.09	700.801	7799.8	700.801	29447.2
701.535	3882.54	701.535	13079.5	701.535	4776.48	701.535	18120.9	701.535	23564.2	701.535	27193.2	701.535	18746.9	701.535	4504.3	701.535	7170.28	701.535	4483.98	701.535	22477.7	701.535	12445.2	701.535	12763.1	701.535	23026.6	701.535	16701.9	701.535	2074.04	701.535	26583.3	701.535	6612.47	701.535	27975.9	701.535	3275.97	701.535	6445.32	701.535	19720.3	701.535	5475.51	701.535	7739.88	701.535	29595.3
702.269	3780.77	702.269	13018.5	702.269	4816.86	702.269	17880.9	702.269	23523.8	702.269	27073.5	702.269	18692.2	702.269	4477.81	702.269	7166.16	702.269	4494.51	702.269	22703.4	702.269	12491.5	702.269	12824.3	702.269	23083.2	702.269	16900.6	702.269	2086.12	702.269	26585	702.269	6630.51	702.269	27920.4	702.269	3271.5	702.269	6401.89	702.269	19731.8	702.269	5475.49	702.269	7721.67	702.269	29593
703.003	3848.82	703.003	13053.7	703.003	4830.98	703.003	17816.5	703.003	23501	703.003	27078.1	703.003	18692	703.003	4418.75	703.003	7271.75	703.003	4485.36	703.003	22669	703.003	12606.2	703.003	12896.3	703.003	23038.7	703.003	17124	703.003	2078.28	703.003	26506.4	703.003	6683.01	703.003	28081.8	703.003	3294.04	703.003	6353.69	703.003	19715.1	703.003	5440.48	703.003	7810.52	703.003	29466.7
703.737	3885.78	703.737	13097.5	703.737	4814.49	703.737	17941.8	703.737	23577.7	703.737	27153.9	703.737	18841.5	703.737	4498.34	703.737	7335.5	703.737	4477.75	703.737	22376.5	703.737	12623	703.737	12937.7	703.737	22963.8	703.737	17034	703.737	2025.84	703.737	26493.2	703.737	6621.26	703.737	27907.2	703.737	3294.25	703.737	6376.26	703.737	19601.5	703.737	5340.76	703.737	7888.5	703.737	29537.7
704.471	3878.67	704.471	13083.8	704.471	4809.26	704.471	17937	704.471	23717.5	704.471	27077.6	704.471	18749.7	704.471	4502.99	704.471	7324.54	704.471	4401.35	704.471	22316.2	704.471	12588.5	704.471	12830.3	704.471	23135.1	704.471	16769.8	704.471	1991.93	704.471	26406.7	704.471	6684.08	704.471	27870.2	704.471	3282.52	704.471	6412.56	704.471	19535.9	704.471	5380.94	704.471	7910.1	704.471	29483.5
705.205	3905.26	705.205	13061	705.205	4755.07	705.205	17790	705.205	23517.8	705.205	26925.2	705.205	18744.4	705.205	4277.45	705.205	7156.06	705.205	4422.87	705.205	22405.1	705.205	12531.9	705.205	12950.8	705.205	23183.3	705.205	16755.2	705.205	1969.16	705.205	26276.6	705.205	6606.51	705.205	27931	705.205	3309.7	705.205	6309.57	705.205	19674.7	705.205	5368.42	705.205	7885.72	705.205	29694.6
705.939	3871.51	705.939	13167.7	705.939	4717.67	705.939	17945.1	705.939	23553.4	705.939	27220.7	705.939	19070.9	705.939	4423.38	705.939	7204.4	705.939	4472.11	705.939	22656.9	705.939	12315.7	705.939	13020.1	705.939	23318.3	705.939	16960.4	705.939	2085.9	705.939	26402.4	705.939	6660.33	705.939	28025.8	705.939	3294.19	705.939	6399.87	705.939	19551.5	705.939	5468.75	705.939	7834.64	705.939	29714.7
706.673	3984.17	706.673	12839.3	706.673	4829.24	706.673	17902.9	706.673	23616.9	706.673	26816.5	706.673	18956.1	706.673	4368.53	706.673	7224.82	706.673	4479.29	706.673	22495.2	706.673	12700.3	706.673	12885.9	706.673	23294.8	706.673	16972.9	706.673	2114.04	706.673	26579.6	706.673	6734.86	706.673	27783.8	706.673	3290.4	706.673	6460.45	706.673	19644.6	706.673	5515.94	706.673	8039.36	706.673	29691.6
707.407	3919	707.407	13078.6	707.407	4813.63	707.407	17907.8	707.407	23734.2	707.407	26980.7	707.407	18947.9	707.407	4379.83	707.407	7324.55	707.407	4480.81	707.407	22591.6	707.407	12649.5	707.407	12993.8	707.407	23183.9	707.407	16842.3	707.407	2078.91	707.407	26690	707.407	6666.58	707.407	27965.9	707.407	3327.4	707.407	6389.77	707.407	19720	707.407	5549.45	707.407	7920.55	707.407	29671.9
708.141	3887.22	708.141	13272.1	708.141	4762.91	708.141	17843.8	708.141	23565.6	708.141	27035.8	708.141	18823.9	708.141	4440.37	708.141	7267.75	708.141	4454.26	708.141	22832.5	708.141	12646.2	708.141	12824.2	708.141	23161.9	708.141	16879.6	708.141	2031.7	708.141	26478.3	708.141	6625.01	708.141	27958.7	708.141	3255.3	708.141	6410.53	708.141	19713.2	708.141	5546.55	708.141	7768.04	708.141	29860.2
708.876	3964.89	708.876	13194.9	708.876	4787.38	708.876	17818.4	708.876	23583.3	708.876	27110.6	708.876	18919.1	708.876	4364.59	708.876	7222	708.876	4462.46	708.876	22632	708.876	12667.7	708.876	12784.6	708.876	23230.8	708.876	16973.5	708.876	2089.58	708.876	26536.3	708.876	6575.67	708.876	27853.5	708.876	3226.28	708.876	6458.92	708.876	19822.8	708.876	5478.99	708.876	7868.94	708.876	29746.2
709.61	3981.67	709.61	13077	709.61	4795.05	709.61	18007	709.61	23710.8	709.61	27290.6	709.61	19028.3	709.61	4386	709.61	7254.99	709.61	4400.95	709.61	22708.8	709.61	12674.9	709.61	12816.7	709.61	23293.3	709.61	17090.5	709.61	2077.1	709.61	26619.1	709.61	6638.09	709.61	27857.9	709.61	3241.92	709.61	6483.52	709.61	19711.6	709.61	5443	709.61	7873.65	709.61	29634.5
710.344	3888.18	710.344	13072.1	710.344	4826.4	710.344	18110.1	710.344	23721.6	710.344	27266.6	710.344	18995.6	710.344	4457.79	710.344	7227.47	710.344	4383.16	710.344	22774.5	710.344	12619.9	710.344	12836.3	710.344	23224	710.344	17082.7	710.344	2007.1	710.344	26641.4	710.344	6663.65	710.344	27911.2	710.344	3289.89	710.344	6455.37	710.344	19761	710.344	5456.98	710.344	7854.82	710.344	29625.8
711.078	3817.68	711.078	13152.2	711.078	4825.48	711.078	18044.6	711.078	23625.1	711.078	27154.3	711.078	18952.3	711.078	4431.24	711.078	7218.57	711.078	4422	711.078	22645.7	711.078	12543.2	711.078	12853.1	711.078	23213.2	711.078	16973.6	711.078	2033.64	711.078	26602.9	711.078	6624.26	711.078	28039.9	711.078	3316.56	711.078	6428.64	711.078	19874.8	711.078	5466.16	711.078	7896.26	711.078	29615
711.812	3854.93	711.812	13217.8	711.812	4735.69	711.812	17989.7	711.812	23656.6	711.812	27232.1	711.812	19033.2	711.812	4356.44	711.812	7312.27	711.812	4438.73	711.812	22683.5	711.812	12572.6	711.812	12876.5	711.812	23327.5	711.812	16918.2	711.812	2116.17	711.812	26541	711.812	6620.51	711.812	28145.3	711.812	3263.14	711.812	6479.66	711.812	19714.3	711.812	5441.24	711.812	7858.58	711.812	29558.6
712.546	3913.44	712.546	13176	712.546	4742.59	712.546	17889.8	712.546	23885.3	712.546	27186.6	712.546	19104.8	712.546	4361.16	712.546	7298.88	712.546	4518.42	712.546	22671.2	712.546	12681.8	712.546	12904.5	712.546	23203.4	712.546	16924.7	712.546	2092.48	712.546	26590.8	712.546	6584.59	712.546	27991.6	712.546	3196.77	712.546	6526.2	712.546	19714	712.546	5450.42	712.546	7820.33	712.546	29503.6
713.28	3918.74	713.28	13064.6	713.28	4804.39	713.28	17901.3	713.28	23854.4	713.28	27065.7	713.28	18968.8	713.28	4494.79	713.28	7318.81	713.28	4519.14	713.28	22478.8	713.28	12614.1	713.28	12876.4	713.28	23060.5	713.28	17051	713.28	2108.33	713.28	26424.3	713.28	6645.93	713.28	28145.4	713.28	3236.99	713.28	6378.72	713.28	19619.7	713.28	5594.69	713.28	7878.45	713.28	29742.7
714.014	3889.08	714.014	13202.6	714.014	4896.96	714.014	17994.9	714.014	23759.5	714.014	27442.7	714.014	19100.7	714.014	4371.69	714.014	7377.63	714.014	4482.11	714.014	22484.5	714.014	12686.8	714.014	12805.3	714.014	23162.4	714.014	17043.2	714.014	2062.9	714.014	26595.2	714.014	6709.62	714.014	27901.8	714.014	3365.31	714.014	6282.67	714.014	19911.8	714.014	5453.03	714.014	7791.06	714.014	29810.1
714.748	3950.25	714.748	13084	714.748	4831.98	714.748	18099.8	714.748	23807.1	714.748	27370.4	714.748	18955.5	714.748	4393.65	714.748	7231.56	714.748	4485.78	714.748	22689	714.748	12653.9	714.748	12976	714.748	23253.7	714.748	16832.4	714.748	1996.09	714.748	26627.1	714.748	6672.19	714.748	27922.8	714.748	3292.28	714.748	6300.93	714.748	19798.6	714.748	5426.55	714.748	7901.53	714.748	29664.9
715.482	3885.26	715.482	13195.6	715.482	4781.72	715.482	18109.4	715.482	23888.9	715.482	27106.3	715.482	18860.2	715.482	4569.84	715.482	7284.89	715.482	4528.85	715.482	22842.8	715.482	12600.4	715.482	12907.8	715.482	23288.2	715.482	17003.1	715.482	2014.28	715.482	26708.9	715.482	6841.06	715.482	28017.7	715.482	3293.16	715.482	6513.46	715.482	19859	715.482	5516.12	715.482	8042.95	715.482	29656.9
716.216	3853.91	716.216	13151.5	716.216	4777.08	716.216	17899.3	716.216	23644	716.216	27232.4	716.216	18962.2	716.216	4524.29	716.216	7205.15	716.216	4476.69	716.216	22787	716.216	12654.7	716.216	13018.9	716.216	23215.5	716.216	17132.1	716.216	1999.52	716.216	26640.7	716.216	6714.08	716.216	28077.2	716.216	3281.61	716.216	6400.05	716.216	19790.2	716.216	5510.86	716.216	7882.2	716.216	29788.4
716.95	3911.1	716.95	13133.7	716.95	4786.91	716.95	18033.5	716.95	23797.2	716.95	27357.7	716.95	18981.5	716.95	4473.91	716.95	7383.43	716.95	4445.98	716.95	22746.1	716.95	12705.4	716.95	12935.2	716.95	23343.1	716.95	17151.4	716.95	2000.85	716.95	26617.7	716.95	6601.54	716.95	28134.1	716.95	3243.58	716.95	6377.65	716.95	19875.8	716.95	5507.06	716.95	7983.87	716.95	29761.2
717.684	3946.61	717.684	13129.2	717.684	4864.69	717.684	18123.2	717.684	23896.4	717.684	27464.5	717.684	18946.1	717.684	4517.91	717.684	7323.42	717.684	4500.51	717.684	22728.3	717.684	12711.6	717.684	13015.5	717.684	23360.9	717.684	17146.4	717.684	2053.12	717.684	26635.5	717.684	6597.54	717.684	28101.5	717.684	3305.8	717.684	6488.92	717.684	19927.4	717.684	5500.76	717.684	7905.64	717.684	29713.6
718.418	3907.75	718.418	13121.9	718.418	4848.25	718.418	18069.2	718.418	23772.3	718.418	27303.9	718.418	18963.2	718.418	4497.95	718.418	7298.54	718.418	4521.48	718.418	22629.9	718.418	12726.7	718.418	13014	718.418	23204.3	718.418	17157.4	718.418	2065.97	718.418	26470	718.418	6638.28	718.418	28066	718.418	3308.36	718.418	6502.71	718.418	19886.6	718.418	5488.76	718.418	7834.9	718.418	29828.2
719.152	3900.92	719.152	13172.7	719.152	4809.98	719.152	17975.8	719.152	23712.5	719.152	27258.9	719.152	18986.2	719.152	4479.83	719.152	7263.03	719.152	4478.16	719.152	22624.6	719.152	12753.8	719.152	12902.4	719.152	23204.9	719.152	17152.5	719.152	2057.71	719.152	26545.8	719.152	6649.66	719.152	27981.4	719.152	3309.09	719.152	6419.83	719.152	19830.2	719.152	5513.02	719.152	7935.39	719.152	29941.8
719.887	3948.75	719.887	13265.4	719.887	4840.63	719.887	17937.9	719.887	23860.6	719.887	27379.6	719.887	18984.8	719.887	4506.44	719.887	7144.74	719.887	4469.95	719.887	22765.5	719.887	12790.6	719.887	12892.9	719.887	23413.6	719.887	17107.2	719.887	2081.91	719.887	26799.1	719.887	6654.29	719.887	27970.4	719.887	3349.98	719.887	6384.28	719.887	19937.1	719.887	5536.06	719.887	8011.53	719.887	29863.4
720.621	3947.04	720.621	13282.7	720.621	4814.2	720.621	18050.9	720.621	23970.1	720.621	27247.2	720.621	19049.6	720.621	4451.48	720.621	7215.41	720.621	4504.18	720.621	22786.2	720.621	12765.5	720.621	12953.1	720.621	23451.6	720.621	17042.8	720.621	2107.65	720.621	26690.6	720.621	6654.39	720.621	28131.4	720.621	3312.26	720.621	6389.33	720.621	20084.4	720.621	5469.21	720.621	7952.95	720.621	29776.2
721.355	3921.85	721.355	13227.2	721.355	4767.62	721.355	18233.8	721.355	23882.8	721.355	27358.5	721.355	19117.5	721.355	4427.25	721.355	7299.87	721.355	4472.57	721.355	22658.7	721.355	12565.1	721.355	12988.2	721.355	23279	721.355	17015.9	721.355	2119.29	721.355	26725.2	721.355	6545.57	721.355	28033.2	721.355	3306.22	721.355	6371.17	721.355	19825.8	721.355	5410.43	721.355	7907.96	721.355	29918.2
722.089	3894.46	722.089	13250.4	722.089	4866.11	722.089	18033	722.089	23978.2	722.089	27479	722.089	18907.5	722.089	4472.43	722.089	7300.58	722.089	4504.98	722.089	22668.2	722.089	12644.6	722.089	13022.4	722.089	23377.2	722.089	17104.7	722.089	2082.43	722.089	26711.7	722.089	6528.58	722.089	27954.2	722.089	3279.27	722.089	6430.93	722.089	19903.1	722.089	5571.19	722.089	7899.28	722.089	29897.2
722.823	3868.14	722.823	13234	722.823	4749.15	722.823	17981.4	722.823	23819.2	722.823	27243.3	722.823	19069	722.823	4476.99	722.823	7265.21	722.823	4408.12	722.823	22785.2	722.823	12774.7	722.823	12923.4	722.823	23462	722.823	16946.1	722.823	2086.99	722.823	26905.1	722.823	6866.09	722.823	28111.7	722.823	3333.95	722.823	6450.87	722.823	19779.7	722.823	5542.01	722.823	8057.46	722.823	29670.3
723.557	3962.5	723.557	13245	723.557	4815.79	723.557	18089.3	723.557	23930.6	723.557	27370.2	723.557	19076.3	723.557	4452.3	723.557	7314.56	723.557	4433.62	723.557	22838.2	723.557	12712.6	723.557	13008.3	723.557	23452.8	723.557	16971.7	723.557	2036.68	723.557	26676.6	723.557	6645.84	723.557	28041.3	723.557	3322.07	723.557	6419.8	723.557	19951.5	723.557	5543.84	723.557	7928.6	723.557	29863.6
724.291	3860.4	724.291	13225.2	724.291	4749.87	724.291	18104.8	724.291	23913.6	724.291	27455	724.291	19066.2	724.291	4511.35	724.291	7147.26	724.291	4521.4	724.291	22580.4	724.291	12592.8	724.291	12975.1	724.291	23321.1	724.291	17046.5	724.291	2075.11	724.291	26765.2	724.291	6655.18	724.291	28331.8	724.291	3313.5	724.291	6498.7	724.291	19899.5	724.291	5473.97	724.291	7983.7	724.291	29724.7
725.025	3914.79	725.025	13153.7	725.025	4886.22	725.025	18351.4	725.025	23818.6	725.025	27570.6	725.025	19292.9	725.025	4483.77	725.025	7291.79	725.025	4501.75	725.025	22606.5	725.025	12636.6	725.025	12913.9	725.025	23152.9	725.025	17114.9	725.025	2098.15	725.025	26685.3	725.025	6588.44	725.025	28163.6	725.025	3292.55	725.025	6507.52	725.025	19860.6	725.025	5529.57	725.025	8100.23	725.025	29673.6
725.759	3969.44	725.759	13148.2	725.759	4841.69	725.759	18164.5	725.759	23951.6	725.759	27629.4	725.759	19264.1	725.759	4465.38	725.759	7373.19	725.759	4444.8	725.759	22803.8	725.759	12719.9	725.759	12805.3	725.759	23318.9	725.759	17037	725.759	2033.08	725.759	26749	725.759	6650.74	725.759	28216.1	725.759	3309.17	725.759	6454.68	725.759	19813.6	725.759	5611.27	725.759	8127.05	725.759	29921.6
726.493	3899.87	726.493	13122.3	726.493	4766.75	726.493	18112.5	726.493	23944.8	726.493	27485.4	726.493	19048.2	726.493	4492.26	726.493	7398.44	726.493	4462.16	726.493	22952.2	726.493	12727.3	726.493	12941	726.493	23356.4	726.493	16914.1	726.493	2079.05	726.493	26715.8	726.493	6694.42	726.493	28308	726.493	3337.75	726.493	6398.38	726.493	19965	726.493	5594.78	726.493	7995.91	726.493	29977.7
727.227	3891.1	727.227	13202	727.227	4816	727.227	18228.2	727.227	23849.6	727.227	27371.9	727.227	18950.7	727.227	4508.62	727.227	7345.41	727.227	4486.62	727.227	22844.2	727.227	12778	727.227	13073	727.227	23339.5	727.227	16837.8	727.227	2126.79	727.227	26672.7	727.227	6700.9	727.227	28399	727.227	3368.24	727.227	6412.97	727.227	20063.9	727.227	5532.9	727.227	7861.59	727.227	30043
727.961	3966.36	727.961	13253.3	727.961	4829.53	727.961	18294.8	727.961	23887.8	727.961	27260.5	727.961	18992	727.961	4472.24	727.961	7232.64	727.961	4492.33	727.961	22695.6	727.961	12866.8	727.961	13067.5	727.961	23369.1	727.961	16993.4	727.961	2089.93	727.961	26795.9	727.961	6695.34	727.961	28190.9	727.961	3372.71	727.961	6432.63	727.961	19977.8	727.961	5511.35	727.961	7856.15	727.961	30054.2
728.695	3964.81	728.695	13154.1	728.695	4754.28	728.695	18203.1	728.695	24066.9	728.695	27204	728.695	19050.8	728.695	4403	728.695	7216.18	728.695	4503.56	728.695	22729.4	728.695	12840.5	728.695	13047.4	728.695	23407.9	728.695	17224.1	728.695	2058.88	728.695	26815.8	728.695	6676.68	728.695	27994.3	728.695	3370.47	728.695	6397.57	728.695	19943.2	728.695	5516.49	728.695	7923.61	728.695	29880
729.429	3892.14	729.429	13151.3	729.429	4786.04	729.429	17980.3	729.429	24192.7	729.429	27484	729.429	19127.1	729.429	4381.98	729.429	7333.37	729.429	4496.25	729.429	22792.4	729.429	12785.7	729.429	13042.2	729.429	23482	729.429	17111.2	729.429	2078.22	729.429	26652.1	729.429	6700.63	729.429	28386.8	729.429	3370.27	729.429	6389.09	729.429	20006	729.429	5524.84	729.429	7921.4	729.429	29869.2
730.164	3877.65	730.164	13238	730.164	4818.06	730.164	18008.9	730.164	24057.2	730.164	27632.4	730.164	19172.2	730.164	4468.44	730.164	7357.67	730.164	4500.95	730.164	22823.2	730.164	12943.8	730.164	13086.1	730.164	23399.4	730.164	17010.2	730.164	2112.25	730.164	26990.7	730.164	6748.68	730.164	28251.1	730.164	3264.41	730.164	6410.23	730.164	19861.8	730.164	5574.63	730.164	7875	730.164	29928
730.898	3929.69	730.898	13149.2	730.898	4778.59	730.898	18097.3	730.898	24120	730.898	27663.3	730.898	19160.6	730.898	4419.61	730.898	7348.02	730.898	4446.96	730.898	22684.8	730.898	12809.4	730.898	12933.2	730.898	23448.2	730.898	17367.4	730.898	2063.27	730.898	26891.3	730.898	6586.81	730.898	28374.7	730.898	3359.91	730.898	6375.1	730.898	19844.8	730.898	5505.09	730.898	8144.34	730.898	30060.8
731.632	4060.81	731.632	13126.3	731.632	4773.11	731.632	18192.7	731.632	23889.5	731.632	27139.2	731.632	18998.3	731.632	4563.21	731.632	7387.45	731.632	4405.8	731.632	22851.7	731.632	12631.5	731.632	13053.3	731.632	23633.4	731.632	16837.4	731.632	2066.93	731.632	26894.9	731.632	6623.49	731.632	28279.3	731.632	3371.83	731.632	6467.71	731.632	19920.9	731.632	5545.44	731.632	8044.39	731.632	29909.5
732.366	3945.17	732.366	13218	732.366	4915.08	732.366	18004.6	732.366	24096.3	732.366	27495	732.366	19175.5	732.366	4530.03	732.366	7355.53	732.366	4589.34	732.366	22776.4	732.366	12849.1	732.366	12881.8	732.366	23559.3	732.366	17193.5	732.366	2080.49	732.366	26959	732.366	6766.52	732.366	28369.1	732.366	3390.94	732.366	6431.12	732.366	20031.1	732.366	5566.75	732.366	7969.94	732.366	30011.3
733.1	3958.12	733.1	13294.2	733.1	4778.73	733.1	18149	733.1	24015	733.1	27516.5	733.1	19096.2	733.1	4515.41	733.1	7317.69	733.1	4532.64	733.1	22861.9	733.1	12890.2	733.1	13069.6	733.1	23590.2	733.1	17370.2	733.1	2041.29	733.1	26952.1	733.1	6666.02	733.1	28499.9	733.1	3280.28	733.1	6482.54	733.1	20065.1	733.1	5693.97	733.1	7913.81	733.1	29867.9
733.834	3947.9	733.834	13218.8	733.834	4706.72	733.834	18180.1	733.834	24134.3	733.834	27421.4	733.834	19110.7	733.834	4529.08	733.834	7366.48	733.834	4509.88	733.834	22889.6	733.834	12784	733.834	12970	733.834	23522	733.834	17271.2	733.834	2097.79	733.834	26883	733.834	6659.8	733.834	28326.8	733.834	3344.49	733.834	6457.59	733.834	20051.7	733.834	5516.62	733.834	7947.74	733.834	29735.7
734.568	3918.66	734.568	13295.7	734.568	4859.83	734.568	18213.1	734.568	24201.9	734.568	27477.2	734.568	18992.2	734.568	4529.18	734.568	7428.54	734.568	4518.99	734.568	22845.9	734.568	13030.2	734.568	13005.3	734.568	23595.3	734.568	17228.5	734.568	2121.35	734.568	26899.2	734.568	6755.28	734.568	28410.4	734.568	3413.35	734.568	6454.39	734.568	20028.8	734.568	5529.63	734.568	7823.8	734.568	29825.1
735.302	3908.82	735.302	13435.9	735.302	4876.68	735.302	18295.3	735.302	24148.1	735.302	27542.3	735.302	19139.3	735.302	4527.69	735.302	7418.2	735.302	4532.88	735.302	22766.1	735.302	12881.9	735.302	13105.6	735.302	23655.7	735.302	17232.7	735.302	2097.35	735.302	26838.4	735.302	6740.23	735.302	28564	735.302	3395.68	735.302	6468.48	735.302	20021.7	735.302	5559.47	735.302	7832.82	735.302	29955.6
736.036	3936.94	736.036	13407	736.036	4825.23	736.036	18211.1	736.036	24013.3	736.036	27444.8	736.036	19281.5	736.036	4586.03	736.036	7404.56	736.036	4502.1	736.036	22845.9	736.036	12750.2	736.036	13086.8	736.036	23636.4	736.036	17160.8	736.036	2067.02	736.036	26689.3	736.036	6724.27	736.036	28487.4	736.036	3381.93	736.036	6507.27	736.036	20211.3	736.036	5490.13	736.036	8048.77	736.036	29924.3
736.77	3993.97	736.77	13367.9	736.77	4805.51	736.77	18066.4	736.77	23989.8	736.77	27441.6	736.77	19212.6	736.77	4601.34	736.77	7442.07	736.77	4499.96	736.77	22909.8	736.77	12869.3	736.77	13050.5	736.77	23654.4	736.77	17230	736.77	2074.96	736.77	26830.9	736.77	6748.66	736.77	28365.9	736.77	3406.75	736.77	6487.49	736.77	20220.2	736.77	5430.8	736.77	8105.17	736.77	29865.4
737.504	4026.11	737.504	13471.8	737.504	4801.83	737.504	18082.2	737.504	24105.2	737.504	27651.8	737.504	19190.3	737.504	4571.51	737.504	7468.99	737.504	4514.3	737.504	22853.3	737.504	12905.1	737.504	13053.6	737.504	23605.5	737.504	17342.3	737.504	2092.02	737.504	27029.6	737.504	6696.5	737.504	28473.5	737.504	3421.26	737.504	6427.34	737.504	19883.6	737.504	5474.16	737.504	7958.21	737.504	29943
738.238	3993.33	738.238	13474.7	738.238	4885.05	738.238	18173.2	738.238	24105.5	738.238	27647.9	738.238	19238.1	738.238	4622.42	738.238	7462.06	738.238	4410.48	738.238	22941.4	738.238	12937	738.238	12983.1	738.238	23406.7	738.238	17106.6	738.238	2058.77	738.238	26707.8	738.238	6627.83	738.238	28633.3	738.238	3386.2	738.238	6492.14	738.238	19855.8	738.238	5560.01	738.238	7989.54	738.238	30027.7
738.972	3960.51	738.972	13380.8	738.972	4868.6	738.972	18325.1	738.972	24077.1	738.972	27419.7	738.972	19121.6	738.972	4501.57	738.972	7506.73	738.972	4401.42	738.972	22905.3	738.972	12877.9	738.972	13025.2	738.972	23584.1	738.972	17116	738.972	2072.68	738.972	26833.8	738.972	6674.5	738.972	28587.4	738.972	3279.51	738.972	6531.07	738.972	20100.4	738.972	5516.64	738.972	8014.11	738.972	30021.8
739.706	3901.47	739.706	13406.3	739.706	4734.54	739.706	18218.8	739.706	24211.3	739.706	27565.6	739.706	19205.5	739.706	4597.11	739.706	7427.68	739.706	4500.44	739.706	22911.2	739.706	12779.4	739.706	13023.4	739.706	23613.3	739.706	17040	739.706	2152.05	739.706	27224.3	739.706	6734.11	739.706	28621	739.706	3386.73	739.706	6442.02	739.706	20218.2	739.706	5392.92	739.706	8092.65	739.706	29877.1
740.44	3937.17	740.44	13454	740.44	4787.77	740.44	18259.2	740.44	24095.7	740.44	27754.6	740.44	19039.4	740.44	4568.66	740.44	7307.45	740.44	4537.15	740.44	23059	740.44	12944.6	740.44	13145.5	740.44	23357.2	740.44	17271.3	740.44	2047.42	740.44	27055.4	740.44	6721.26	740.44	28576.9	740.44	3310.55	740.44	6398.88	740.44	20134.7	740.44	5550.78	740.44	7885.23	740.44	29922
741.174	3905.72	741.174	13187	741.174	4795.26	741.174	18201.6	741.174	24125.2	741.174	27632.9	741.174	19057.6	741.174	4430.25	741.174	7528.9	741.174	4599.72	741.174	23160	741.174	12776.3	741.174	13126.4	741.174	23459.9	741.174	17448.6	741.174	2109.4	741.174	27366.7	741.174	6685.03	741.174	28624.6	741.174	3357.56	741.174	6509.5	741.174	20112.3	741.174	5527.92	741.174	8090.51	741.174	30004.6
741.909	3962.95	741.909	13289.1	741.909	4883.72	741.909	18398	741.909	23999.9	741.909	27744.7	741.909	18998.9	741.909	4491.97	741.909	7419.5	741.909	4468.92	741.909	23290.8	741.909	12836.9	741.909	13046.6	741.909	23445.9	741.909	17314.8	741.909	2079.64	741.909	27077.6	741.909	6691.6	741.909	28646.3	741.909	3411.91	741.909	6529.34	741.909	20358.6	741.909	5532.34	741.909	7939.56	741.909	30034.3
742.643	4009.86	742.643	13228.9	742.643	4897.44	742.643	18357.5	742.643	24025.4	742.643	27733.9	742.643	19180.6	742.643	4533.31	742.643	7382.41	742.643	4425.34	742.643	23030	742.643	12856.5	742.643	13133	742.643	23558.7	742.643	17231.6	742.643	2082.66	742.643	26836.2	742.643	6808.31	742.643	28518.1	742.643	3395.89	742.643	6567.64	742.643	20105.1	742.643	5536.93	742.643	7963.02	742.643	30036.8
743.377	3956.68	743.377	13314.2	743.377	4807.8	743.377	18226.7	743.377	24135.1	743.377	27691.9	743.377	19263.7	743.377	4522.62	743.377	7374.81	743.377	4504.97	743.377	22878.9	743.377	12770	743.377	13166.5	743.377	23600.7	743.377	17274.4	743.377	2058.58	743.377	26825.6	743.377	6755.86	743.377	28562.2	743.377	3339.25	743.377	6516.08	743.377	20043.9	743.377	5583.45	743.377	7939.25	743.377	30011.4
744.111	3935.1	744.111	13378.6	744.111	4820.21	744.111	18190.6	744.111	24187.9	744.111	27653.4	744.111	19147.1	744.111	4538.45	744.111	7372	744.111	4506.55	744.111	22981.5	744.111	12873.7	744.111	13180.4	744.111	23653.8	744.111	17294	744.111	2072.26	744.111	26945.9	744.111	6757.69	744.111	28566.7	744.111	3409.75	744.111	6448.71	744.111	20049.9	744.111	5678.25	744.111	7915.7	744.111	29955.1
744.845	3921.88	744.845	13346.1	744.845	4887.15	744.845	18308.5	744.845	24113.3	744.845	27506.4	744.845	19182.6	744.845	4580.11	744.845	7400.05	744.845	4484.96	744.845	23122	744.845	13020.4	744.845	13135.4	744.845	23569.7	744.845	17287.9	744.845	2098.36	744.845	26987.5	744.845	6770.43	744.845	28536.4	744.845	3470.91	744.845	6514.92	744.845	20296.1	744.845	5668.64	744.845	7925.71	744.845	29970.7
745.579	3921.18	745.579	13354.7	745.579	4869.28	745.579	18396	745.579	24086.6	745.579	27376.9	745.579	19297.8	745.579	4539.84	745.579	7467.27	745.579	4516.48	745.579	23075	745.579	12991.5	745.579	13037.5	745.579	23491.3	745.579	17231.1	745.579	2117.89	745.579	27014.1	745.579	6752.62	745.579	28589.1	745.579	3429.55	745.579	6597.57	745.579	20492	745.579	5568.14	745.579	7971.87	745.579	30054.2
746.313	3981.17	746.313	13402.5	746.313	4812.14	746.313	18307.2	746.313	24258.5	746.313	27442.6	746.313	19280.2	746.313	4475.73	746.313	7553.56	746.313	4481.42	746.313	23013.7	746.313	12868.1	746.313	13027.9	746.313	23607.7	746.313	17226.3	746.313	2139.17	746.313	27116	746.313	6730.21	746.313	28635.9	746.313	3382.54	746.313	6584.91	746.313	20227.5	746.313	5544.15	746.313	8043.23	746.313	30070
747.047	4040.02	747.047	13373	747.047	4818.3	747.047	18224.6	747.047	24336.9	747.047	27612.3	747.047	19263.6	747.047	4548.02	747.047	7551.75	747.047	4386.32	747.047	23115.3	747.047	12798.8	747.047	13142.3	747.047	23661.7	747.047	17380.7	747.047	2125.32	747.047	27118.6	747.047	6669.22	747.047	28563.7	747.047	3380.76	747.047	6550.39	747.047	20018.4	747.047	5628.33	747.047	8060.6	747.047	30066.8
747.781	4053.47	747.781	13397	747.781	4826.71	747.781	18311.7	747.781	24024.3	747.781	27821.4	747.781	19151.2	747.781	4556.49	747.781	7345.3	747.781	4513.44	747.781	22938.2	747.781	12816.3	747.781	13173.1	747.781	23630	747.781	17318	747.781	2092.01	747.781	27046.2	747.781	6756.76	747.781	28536.3	747.781	3407.54	747.781	6388.61	747.781	20283.7	747.781	5695.95	747.781	8043.51	747.781	30256.6
748.515	3933.22	748.515	13375	748.515	4881.94	748.515	18243.5	748.515	24224.4	748.515	27868.5	748.515	19466.6	748.515	4549.15	748.515	7417.4	748.515	4498.87	748.515	23122.5	748.515	12998.8	748.515	13019.8	748.515	23773.9	748.515	17502.6	748.515	2046.26	748.515	27162.2	748.515	6793.16	748.515	28708.9	748.515	3414.63	748.515	6464.35	748.515	20203	748.515	5537.71	748.515	8248.94	748.515	30146.1
749.249	4014.98	749.249	13235.7	749.249	4813.04	749.249	18237.1	749.249	24094	749.249	27479.9	749.249	19194.4	749.249	4564.76	749.249	7473.31	749.249	4497.03	749.249	23141.8	749.249	12920	749.249	13094.1	749.249	23645.6	749.249	17333.1	749.249	2036.15	749.249	27011.9	749.249	6642.87	749.249	28643.8	749.249	3397.22	749.249	6545	749.249	20038.1	749.249	5699	749.249	8095.9	749.249	30055.1
749.983	3956.26	749.983	13438.2	749.983	4911.29	749.983	18333.2	749.983	24143.5	749.983	27780.9	749.983	19303.5	749.983	4555.07	749.983	7424.09	749.983	4434.72	749.983	23001.3	749.983	12884.5	749.983	13156.7	749.983	23790.1	749.983	17259.3	749.983	2057.66	749.983	27065.4	749.983	6673.67	749.983	28744.6	749.983	3329.85	749.983	6497.91	749.983	20146.7	749.983	5533.12	749.983	8049.54	749.983	30189.8
750.717	3987.89	750.717	13408.7	750.717	4864.51	750.717	18327.3	750.717	24193.4	750.717	27897.8	750.717	19230.1	750.717	4554	750.717	7344.82	750.717	4524.09	750.717	22913.6	750.717	12901.6	750.717	13171.2	750.717	23789.3	750.717	17326.2	750.717	2111.74	750.717	27339.7	750.717	6667.93	750.717	28731.9	750.717	3339.48	750.717	6446.84	750.717	20238.8	750.717	5609.96	750.717	8042.53	750.717	30072.2
751.451	3986.37	751.451	13370.5	751.451	4930.47	751.451	18237.8	751.451	24234.1	751.451	27692.4	751.451	19332.3	751.451	4603.6	751.451	7465.67	751.451	4512.43	751.451	22987.9	751.451	12868.9	751.451	13153.7	751.451	23737	751.451	17422.2	751.451	2144.47	751.451	27174.9	751.451	6724.68	751.451	28816.1	751.451	3369	751.451	6448.88	751.451	20042.8	751.451	5588.41	751.451	7952.87	751.451	30131.4
752.186	4053.54	752.186	13327.2	752.186	4888.95	752.186	18241.8	752.186	24170.7	752.186	27779.7	752.186	19161.6	752.186	4531.56	752.186	7521.6	752.186	4472.06	752.186	23077.9	752.186	12951.3	752.186	13080.2	752.186	23772.9	752.186	17324.9	752.186	2134.24	752.186	27347.5	752.186	6707.94	752.186	28770.2	752.186	3337.63	752.186	6437.78	752.186	20018	752.186	5572.01	752.186	8022.59	752.186	30275.4
752.92	4048.36	752.92	13294.9	752.92	4891.01	752.92	18424.7	752.92	24225.3	752.92	27696.1	752.92	19204.8	752.92	4495.94	752.92	7431.55	752.92	4542.81	752.92	23168.3	752.92	12951.9	752.92	13102.8	752.92	23803.5	752.92	17312	752.92	2084.11	752.92	27296.5	752.92	6726.09	752.92	28634.2	752.92	3335.54	752.92	6444.49	752.92	20281.7	752.92	5551.3	752.92	8050.24	752.92	30203.3
753.654	3955.96	753.654	13302.9	753.654	4909.59	753.654	18413.6	753.654	24322.7	753.654	27586.8	753.654	19331.4	753.654	4563.41	753.654	7434.65	753.654	4554.02	753.654	23214	753.654	12932.4	753.654	13198.2	753.654	23693.5	753.654	17407.2	753.654	2110.93	753.654	27244.6	753.654	6736.08	753.654	28690.4	753.654	3367.91	753.654	6465.45	753.654	20357.5	753.654	5575.31	753.654	8015.59	753.654	30123.4
754.388	3949.34	754.388	13381.2	754.388	4882.64	754.388	18299.8	754.388	24436.7	754.388	27704.3	754.388	19403.4	754.388	4585.56	754.388	7487.83	754.388	4527.04	754.388	23160.6	754.388	12940.5	754.388	13222.2	754.388	23639.2	754.388	17409.7	754.388	2166.93	754.388	27286.3	754.388	6717.75	754.388	28754.2	754.388	3347.4	754.388	6477.67	754.388	20240.2	754.388	5606.5	754.388	8058.44	754.388	30215.6
755.122	4027	755.122	13457.6	755.122	4860.98	755.122	18384.3	755.122	24435.1	755.122	27843.4	755.122	19491.7	755.122	4553.52	755.122	7442.22	755.122	4574.93	755.122	23139	755.122	12880.7	755.122	13179	755.122	23801.1	755.122	17357.8	755.122	2142.47	755.122	27248.4	755.122	6720.02	755.122	28670.4	755.122	3321.51	755.122	6530.97	755.122	20212	755.122	5565.82	755.122	8145.01	755.122	30239.1
755.856	4031.27	755.856	13447	755.856	4845.26	755.856	18421.8	755.856	24216.2	755.856	27826	755.856	19446.4	755.856	4595.25	755.856	7406.77	755.856	4571.76	755.856	23269.2	755.856	12893.6	755.856	13205.6	755.856	23897.3	755.856	17403.2	755.856	2097.5	755.856	27230.2	755.856	6739.89	755.856	28579.8	755.856	3372.91	755.856	6603.15	755.856	20210.3	755.856	5536.87	755.856	8123.95	755.856	30078
756.59	4039.51	756.59	13423.2	756.59	4794.91	756.59	18223.3	756.59	24305.9	756.59	27797.5	756.59	19281	756.59	4577.47	756.59	7418.54	756.59	4507.22	756.59	23314.8	756.59	13190.9	756.59	13270.9	756.59	23717.3	756.59	17355.9	756.59	2082.61	756.59	27115	756.59	6788.77	756.59	28374.1	756.59	3362.84	756.59	6543.29	756.59	20238.7	756.59	5604.94	756.59	8058.43	756.59	30100.4
757.324	3962.66	757.324	13288.4	757.324	4875.01	757.324	18364.4	757.324	24353.7	757.324	27797.7	757.324	19447.1	757.324	4551.88	757.324	7463.61	757.324	4562.65	757.324	23254.1	757.324	13055.7	757.324	13212.8	757.324	23749.8	757.324	17260.8	757.324	2036.4	757.324	27196.1	757.324	6847.84	757.324	28787.4	757.324	3419.48	757.324	6648.79	757.324	20324.6	757.324	5505.55	757.324	8101.6	757.324	30093
758.058	4000.09	758.058	13375.3	758.058	4937.67	758.058	18217.6	758.058	24443.5	758.058	28033.6	758.058	19619.6	758.058	4622.86	758.058	7601.44	758.058	4558.69	758.058	23183.8	758.058	13103	758.058	13261.6	758.058	24112	758.058	17470.3	758.058	2093.05	758.058	27187.5	758.058	6775.92	758.058	28437.7	758.058	3464.32	758.058	6484.82	758.058	20137.8	758.058	5622.71	758.058	8128.97	758.058	30245.2
758.792	4012.04	758.792	13507.8	758.792	4892.72	758.792	18373.9	758.792	24239.8	758.792	27700.6	758.792	19478	758.792	4466.9	758.792	7545.34	758.792	4516.49	758.792	23163.6	758.792	13107.6	758.792	13218.3	758.792	23913.4	758.792	17296.4	758.792	2099.47	758.792	27237.2	758.792	6867.89	758.792	28610.6	758.792	3396.26	758.792	6566.67	758.792	20217.8	758.792	5593.28	758.792	8226.46	758.792	30139.5
759.526	4012.15	759.526	13417.9	759.526	4906.72	759.526	18470	759.526	24387.5	759.526	27821.5	759.526	19360.1	759.526	4540.9	759.526	7491.78	759.526	4533.25	759.526	22982.1	759.526	12940	759.526	13227.7	759.526	23849.6	759.526	17395.9	759.526	2115.19	759.526	27215.5	759.526	6769.77	759.526	28807.3	759.526	3420.7	759.526	6502.56	759.526	20401.4	759.526	5600.34	759.526	8121.98	759.526	30036.2
760.26	4035.69	760.26	13481.3	760.26	4821.43	760.26	18289.5	760.26	24396.6	760.26	27657.4	760.26	19450.6	760.26	4589.07	760.26	7557.36	760.26	4509.51	760.26	23298	760.26	12978.2	760.26	13238.4	760.26	23985.1	760.26	17509.5	760.26	2072.19	760.26	27457.1	760.26	6813.86	760.26	28951.9	760.26	3448.23	760.26	6626.46	760.26	20448.3	760.26	5726.19	760.26	8144.16	760.26	30323.1
760.994	3986.96	760.994	13553.3	760.994	4842.4	760.994	18237.5	760.994	24480	760.994	27861.8	760.994	19527.9	760.994	4542.42	760.994	7534.04	760.994	4503.73	760.994	23211.3	760.994	12965.4	760.994	13188.9	760.994	23994	760.994	17343.2	760.994	2086.63	760.994	27240.5	760.994	6839.86	760.994	28839.2	760.994	3369.94	760.994	6543.85	760.994	20373.4	760.994	5658.37	760.994	8096.64	760.994	30406.1
761.728	4005.05	761.728	13457.4	761.728	4865	761.728	18282.2	761.728	24429.5	761.728	27929.1	761.728	19404.4	761.728	4590.52	761.728	7488.76	761.728	4519.42	761.728	23181.8	761.728	12945.8	761.728	13126.8	761.728	23998.6	761.728	17323.1	761.728	2121.03	761.728	27123.4	761.728	6772.11	761.728	28689.6	761.728	3359.48	761.728	6633.03	761.728	20287.9	761.728	5544.56	761.728	8094.45	761.728	30388.9
762.462	4036.09	762.462	13394.1	762.462	4838.95	762.462	18310.6	762.462	24328.4	762.462	27868.6	762.462	19314.2	762.462	4630.62	762.462	7491.36	762.462	4597.26	762.462	23245.7	762.462	13008.1	762.462	13221.1	762.462	23787.4	762.462	17385.3	762.462	2087.58	762.462	27257.8	762.462	6729.15	762.462	28622.9	762.462	3432.04	762.462	6649.82	762.462	20203.5	762.462	5545.03	762.462	8104.7	762.462	30290.4
763.197	4003.04	763.197	13410.4	763.197	4803.09	763.197	18367.9	763.197	24291.1	763.197	27904.4	763.197	19313	763.197	4631.27	763.197	7496.02	763.197	4608.38	763.197	23340	763.197	13041.7	763.197	13266.4	763.197	23726	763.197	17479.5	763.197	2086.8	763.197	27335.4	763.197	6768.82	763.197	28654.5	763.197	3482.33	763.197	6580.77	763.197	20334.8	763.197	5584.44	763.197	8084.8	763.197	30289.9
763.931	3985.39	763.931	13476.4	763.931	4807.83	763.931	18387.1	763.931	24311.3	763.931	28005.5	763.931	19292.7	763.931	4580.99	763.931	7466.08	763.931	4558.14	763.931	23416.6	763.931	12962.7	763.931	13197.1	763.931	23909.1	763.931	17464.5	763.931	2117.57	763.931	27367	763.931	6788.8	763.931	28798.2	763.931	3471.99	763.931	6606.65	763.931	20472.4	763.931	5596.28	763.931	8091.02	763.931	30382.9
764.665	4045.52	764.665	13558.8	764.665	4860.31	764.665	18403.2	764.665	24358.2	764.665	28116.3	764.665	19302	764.665	4474.07	764.665	7433.76	764.665	4572.44	764.665	23396.1	764.665	12897.6	764.665	13192.3	764.665	23847.7	764.665	17370.9	764.665	2090.24	764.665	27446.4	764.665	6769.65	764.665	28939.8	764.665	3458.09	764.665	6623.62	764.665	20318.7	764.665	5602.39	764.665	8091.61	764.665	30421.6
765.399	4076.77	765.399	13515.6	765.399	4899.41	765.399	18629	765.399	24415.5	765.399	28215.3	765.399	19436.7	765.399	4525.71	765.399	7407.9	765.399	4529.82	765.399	23384.9	765.399	12923.6	765.399	13107.3	765.399	23746.2	765.399	17612.8	765.399	2120.41	765.399	27289.3	765.399	6803.45	765.399	28874.5	765.399	3459.63	765.399	6552.91	765.399	20330.4	765.399	5578.91	765.399	8017.11	765.399	30576.9
766.133	4054.4	766.133	13566.3	766.133	4889.34	766.133	18477.7	766.133	24524.4	766.133	27977.6	766.133	19570.2	766.133	4688.55	766.133	7395.81	766.133	4493.67	766.133	23314.3	766.133	12887.9	766.133	13021.9	766.133	24033.8	766.133	17510.2	766.133	2091.96	766.133	27207.3	766.133	6686.44	766.133	28763.5	766.133	3400.64	766.133	6539.3	766.133	20395.9	766.133	5616.73	766.133	8125.59	766.133	30581
766.867	3985.95	766.867	13493.7	766.867	4975.73	766.867	18515.7	766.867	24348.3	766.867	27904.4	766.867	19297.2	766.867	4597.88	766.867	7597.88	766.867	4529.87	766.867	23219.3	766.867	13143.8	766.867	13327.1	766.867	23938.8	766.867	17442.3	766.867	2075.29	766.867	27375.1	766.867	6795.11	766.867	28803.6	766.867	3441.13	766.867	6697.32	766.867	20380.9	766.867	5579.86	766.867	8059.44	766.867	30294.4
767.601	4030.14	767.601	13573.8	767.601	4872.63	767.601	18294.7	767.601	24646.6	767.601	27987.3	767.601	19407.6	767.601	4619.05	767.601	7659.56	767.601	4574.97	767.601	23440.3	767.601	12968	767.601	13137.5	767.601	23935.1	767.601	17642.1	767.601	2033.86	767.601	27399.1	767.601	6754.6	767.601	28816.5	767.601	3443.89	767.601	6661.42	767.601	20529.1	767.601	5598.27	767.601	8239.87	767.601	30281.5
768.335	4066.39	768.335	13540	768.335	4846.9	768.335	18398	768.335	24502.6	768.335	28092.1	768.335	19520.5	768.335	4583.95	768.335	7422.94	768.335	4503.14	768.335	23414.6	768.335	13064.2	768.335	13275.6	768.335	24059.4	768.335	17560.9	768.335	2126.97	768.335	27383.2	768.335	6727.42	768.335	29054.3	768.335	3433.41	768.335	6553.26	768.335	20451.2	768.335	5615.76	768.335	8122.62	768.335	30415.9
769.069	4050.19	769.069	13356.8	769.069	4935.21	769.069	18355.2	769.069	24593.8	769.069	28044.4	769.069	19589.6	769.069	4561.4	769.069	7487.31	769.069	4502.6	769.069	23240.7	769.069	13017	769.069	13441.1	769.069	24088.8	769.069	17435.8	769.069	2108.8	769.069	27214.9	769.069	6760.92	769.069	28988.9	769.069	3364.58	769.069	6583.14	769.069	20328.4	769.069	5635.66	769.069	8103.59	769.069	30382
769.803	3985.17	769.803	13545.9	769.803	4841.5	769.803	18440.8	769.803	24345.1	769.803	28064.2	769.803	19610.2	769.803	4613.09	769.803	7514.62	769.803	4630.85	769.803	23345.9	769.803	13074.3	769.803	13257.1	769.803	24055.8	769.803	17651.8	769.803	2095.97	769.803	27480.7	769.803	6808.34	769.803	29061.9	769.803	3441.32	769.803	6631.62	769.803	20483.3	769.803	5732.6	769.803	8166.66	769.803	30419.5
770.537	4008.85	770.537	13513.9	770.537	4854.82	770.537	18502.2	770.537	24398.7	770.537	27994.2	770.537	19438.4	770.537	4576.18	770.537	7470.9	770.537	4581.55	770.537	23574.7	770.537	13058.2	770.537	13298	770.537	23851.3	770.537	17659.3	770.537	2156.65	770.537	27480.1	770.537	6830.09	770.537	28882.5	770.537	3507.28	770.537	6546.78	770.537	20453.1	770.537	5697.77	770.537	8060.21	770.537	30433.9
771.271	3978.16	771.271	13485.3	771.271	4917.14	771.271	18463.1	771.271	24565.6	771.271	28040.6	771.271	19347.1	771.271	4639.37	771.271	7428.52	771.271	4550.65	771.271	23459.1	771.271	13096.6	771.271	13352.9	771.271	23642.8	771.271	17570.8	771.271	2190.32	771.271	27266.7	771.271	6755.06	771.271	28729.2	771.271	3500.32	771.271	6592.93	771.271	20328.1	771.271	5609.38	771.271	8069.19	771.271	30465.9
772.005	3981.78	772.005	13408.6	772.005	4915.93	772.005	18418.2	772.005	24640.9	772.005	28103.9	772.005	19413.9	772.005	4623.55	772.005	7523.86	772.005	4569.52	772.005	23320.2	772.005	13096.1	772.005	13338.6	772.005	23665.6	772.005	17523.5	772.005	2182.26	772.005	27251.2	772.005	6723.51	772.005	28892.7	772.005	3441.36	772.005	6696.16	772.005	20383.3	772.005	5583.58	772.005	8088.46	772.005	30342.4
772.739	4082.9	772.739	13394.2	772.739	4879.13	772.739	18515.5	772.739	24660.8	772.739	28161.4	772.739	19507.3	772.739	4580.54	772.739	7664.7	772.739	4605.62	772.739	23285.7	772.739	12999.9	772.739	13335.8	772.739	23927.3	772.739	17593.3	772.739	2121.07	772.739	27451.4	772.739	6777.27	772.739	29165.5	772.739	3444.57	772.739	6682.91	772.739	20414.1	772.739	5654.91	772.739	8174.83	772.739	30133.1
773.473	4115.57	773.473	13485.9	773.473	4852.67	773.473	18624.3	773.473	24667.9	773.473	28164.2	773.473	19528.4	773.473	4640.4	773.473	7673.6	773.473	4635.79	773.473	23323.2	773.473	12987.2	773.473	13305.4	773.473	24086.4	773.473	17694.9	773.473	2059.72	773.473	27612.2	773.473	6824.68	773.473	29171.8	773.473	3491.8	773.473	6607.69	773.473	20345.4	773.473	5666.62	773.473	8279.33	773.473	30163.6
774.208	4057.66	774.208	13438.8	774.208	4813.79	774.208	18497.9	774.208	24599.3	774.208	28064.1	774.208	19564	774.208	4575.3	774.208	7600.18	774.208	4576.27	774.208	23549.9	774.208	13127.2	774.208	13272.7	774.208	23963.1	774.208	17565.3	774.208	2117.67	774.208	27667.2	774.208	6876.03	774.208	28986.6	774.208	3445.77	774.208	6566.33	774.208	20495.2	774.208	5554.33	774.208	8113.03	774.208	30381.4
774.942	4139.02	774.942	13615.8	774.942	4775.89	774.942	18430.7	774.942	24422.8	774.942	28336.3	774.942	19758.4	774.942	4530.16	774.942	7536.71	774.942	4564.89	774.942	23413.8	774.942	13186.1	774.942	13374.2	774.942	23974	774.942	17365.9	774.942	2163.88	774.942	27667.7	774.942	6910.03	774.942	29013	774.942	3449.1	774.942	6546.87	774.942	20599.8	774.942	5680.9	774.942	8208.15	774.942	30422.8
775.676	4095.26	775.676	13512.9	775.676	4866.03	775.676	18674.8	775.676	24702.7	775.676	28007	775.676	19634.7	775.676	4582.68	775.676	7496.51	775.676	4634.75	775.676	23268.4	775.676	12994.5	775.676	13392.9	775.676	23885.2	775.676	17554.5	775.676	2098.85	775.676	27497.5	775.676	6766.3	775.676	28910.9	775.676	3492.86	775.676	6565.12	775.676	20644.1	775.676	5712.46	775.676	8346.48	775.676	30534.8
776.41	4004.07	776.41	13481.5	776.41	4962.46	776.41	18403.2	776.41	24591.4	776.41	27911.3	776.41	19610.4	776.41	4590.61	776.41	7708.44	776.41	4514.29	776.41	23409.1	776.41	13000.2	776.41	13472.7	776.41	23989.3	776.41	17621.4	776.41	2065.68	776.41	27132.9	776.41	6812.05	776.41	28930	776.41	3429.61	776.41	6556.9	776.41	20602.4	776.41	5685.82	776.41	8183.51	776.41	30407
777.144	4013.28	777.144	13532.2	777.144	4887.81	777.144	18520.2	777.144	24503.8	777.144	28095.7	777.144	19549.6	777.144	4674.47	777.144	7551.78	777.144	4553.92	777.144	23520.6	777.144	13018.6	777.144	13238.6	777.144	23820.7	777.144	17566.2	777.144	2159.68	777.144	27619.4	777.144	6917.1	777.144	28831.4	777.144	3490.43	777.144	6647.21	777.144	20546.2	777.144	5667.38	777.144	8034.22	777.144	30265
777.878	3991.05	777.878	13468.7	777.878	4893.87	777.878	18552.9	777.878	24448.7	777.878	28083.7	777.878	19673.7	777.878	4671.67	777.878	7535.74	777.878	4596	777.878	23361.1	777.878	13196.4	777.878	13435	777.878	23923.1	777.878	17641.3	777.878	2151.74	777.878	27527.3	777.878	6826.97	777.878	28944.2	777.878	3428.51	777.878	6631.84	777.878	20433.7	777.878	5670.26	777.878	8103.13	777.878	30276.1
778.612	4027.12	778.612	13465.5	778.612	4849.85	778.612	18649.9	778.612	24575.4	778.612	28057.5	778.612	19666.6	778.612	4633.85	778.612	7582.22	778.612	4645.3	778.612	23489.1	778.612	13171.3	778.612	13300.1	778.612	23956.9	778.612	17567.5	778.612	2132.85	778.612	27518.9	778.612	6823.16	778.612	28999.8	778.612	3487.45	778.612	6668.25	778.612	20625.6	778.612	5577.33	778.612	8141	778.612	30497.6
779.346	4003.64	779.346	13536.7	779.346	4909.93	779.346	18532.6	779.346	24658.8	779.346	27866.5	779.346	19548.3	779.346	4625.76	779.346	7555.04	779.346	4613.78	779.346	23482.9	779.346	13040.5	779.346	13333.3	779.346	24090.8	779.346	17504.5	779.346	2043.7	779.346	27512.6	779.346	6888.09	779.346	28955.9	779.346	3496.89	779.346	6742.48	779.346	20576.6	779.346	5622.89	779.346	8250.74	779.346	30532.2
780.08	4049.53	780.08	13479	780.08	4914.81	780.08	18498.5	780.08	24716	780.08	27929.8	780.08	19528.3	780.08	4601.26	780.08	7600.37	780.08	4596.45	780.08	23514.8	780.08	13058.3	780.08	13390.3	780.08	23900	780.08	17630.1	780.08	2070.96	780.08	27607.1	780.08	6822.09	780.08	28853.2	780.08	3419.4	780.08	6690.63	780.08	20483.7	780.08	5603.32	780.08	8222.78	780.08	30405.8
780.814	4052.63	780.814	13461.6	780.814	4827.48	780.814	18511.1	780.814	24622.4	780.814	28091.5	780.814	19606.2	780.814	4624.04	780.814	7586.81	780.814	4604.42	780.814	23486.7	780.814	13068.2	780.814	13347.1	780.814	24098.5	780.814	17690.5	780.814	2123.23	780.814	27715.7	780.814	6804.83	780.814	28967.9	780.814	3447.06	780.814	6641.54	780.814	20473.2	780.814	5624.19	780.814	8135.63	780.814	30349.5
781.548	3999.16	781.548	13431.5	781.548	4856.53	781.548	18529.9	781.548	24577.1	781.548	28226.9	781.548	19579.5	781.548	4592.68	781.548	7561.21	781.548	4599.49	781.548	23450.5	781.548	13088.7	781.548	13277.4	781.548	24149	781.548	17659.1	781.548	2128.43	781.548	27653.6	781.548	6893.28	781.548	29010.7	781.548	3479.23	781.548	6639.7	781.548	20420	781.548	5703.07	781.548	8157.87	781.548	30259.2
782.282	4046.64	782.282	13360.3	782.282	4957.33	782.282	18521	782.282	24603.8	782.282	28167.1	782.282	19545.7	782.282	4541.46	782.282	7576.61	782.282	4581.33	782.282	23437.4	782.282	13188.7	782.282	13320.6	782.282	23979.7	782.282	17638.8	782.282	2101.08	782.282	27513.2	782.282	6830.91	782.282	28971.7	782.282	3425.46	782.282	6657.59	782.282	20343.1	782.282	5691.66	782.282	8203.5	782.282	30256.7
783.016	4169.3	783.016	13383.4	783.016	4940.54	783.016	18519.3	783.016	24605.3	783.016	27996	783.016	19665.3	783.016	4587.09	783.016	7569.37	783.016	4562.15	783.016	23413.1	783.016	13213.1	783.016	13347.3	783.016	24117.1	783.016	17632.4	783.016	2083.21	783.016	27510.1	783.016	6681.43	783.016	29149.1	783.016	3417.03	783.016	6687.36	783.016	20424.8	783.016	5610.3	783.016	8154.55	783.016	30422.6
783.75	4153.92	783.75	13451.5	783.75	4911.3	783.75	18683	783.75	24766.5	783.75	28190.1	783.75	19694.4	783.75	4615.19	783.75	7581.97	783.75	4570.14	783.75	23463.5	783.75	13109.1	783.75	13216.9	783.75	23932.4	783.75	17682.9	783.75	2124.01	783.75	27567.3	783.75	6794.74	783.75	29192.4	783.75	3451.48	783.75	6662.74	783.75	20637.6	783.75	5617.77	783.75	8137.06	783.75	30384.8
784.485	4103.39	784.485	13541.2	784.485	4874.44	784.485	18763.4	784.485	24707.2	784.485	28291.5	784.485	19647	784.485	4682.54	784.485	7576.92	784.485	4662.96	784.485	23428.5	784.485	13120.3	784.485	13426.1	784.485	23896.1	784.485	17726.2	784.485	2121.87	784.485	27579.7	784.485	6775.86	784.485	28960.1	784.485	3424.12	784.485	6597.69	784.485	20764.3	784.485	5631.1	784.485	8198.64	784.485	30488.7
785.219	4125.89	785.219	13594.8	785.219	4900.87	785.219	18628.9	785.219	24389.5	785.219	28477.9	785.219	19884.4	785.219	4596.13	785.219	7583.38	785.219	4563.36	785.219	23586.2	785.219	13195.5	785.219	13388.3	785.219	24022.7	785.219	17573.3	785.219	2148.64	785.219	27824.2	785.219	6850.95	785.219	29182.6	785.219	3491.69	785.219	6548.62	785.219	20756.3	785.219	5586.58	785.219	8324.94	785.219	30437.8
785.953	4002.28	785.953	13605.9	785.953	4899.02	785.953	18573.6	785.953	24452.2	785.953	28533.3	785.953	19659.3	785.953	4597.98	785.953	7520.65	785.953	4596.57	785.953	23494	785.953	13093.1	785.953	13650.3	785.953	23855.7	785.953	17442.4	785.953	2115.43	785.953	27568.6	785.953	6863.87	785.953	29298.8	785.953	3460.32	785.953	6611.35	785.953	20543.2	785.953	5757.23	785.953	8188.41	785.953	30570.6
786.687	4020.13	786.687	13562.2	786.687	4870.77	786.687	18640.6	786.687	24779.9	786.687	28315.5	786.687	19710	786.687	4673.57	786.687	7544.65	786.687	4526.89	786.687	23536.8	786.687	13126.7	786.687	13429.3	786.687	24020.2	786.687	17697.6	786.687	2130.48	786.687	27604.3	786.687	6900.52	786.687	29006.9	786.687	3440.83	786.687	6741.65	786.687	20672.5	786.687	5689.61	786.687	8273.74	786.687	30274.2
787.421	4032	787.421	13609.8	787.421	4834.67	787.421	18514.1	787.421	24709.5	787.421	28274.8	787.421	19495.2	787.421	4560.19	787.421	7555.36	787.421	4626.65	787.421	23361.3	787.421	13080.7	787.421	13248.4	787.421	24234.9	787.421	17648.5	787.421	2152.83	787.421	27988.2	787.421	6802.89	787.421	29258.1	787.421	3380.51	787.421	6789.1	787.421	20680	787.421	5718.93	787.421	8325.45	787.421	30320.8
788.155	4054.41	788.155	13588.9	788.155	4842.36	788.155	18557	788.155	24789.5	788.155	28369.3	788.155	19715.1	788.155	4646.36	788.155	7607.81	788.155	4616.25	788.155	23285	788.155	13095.3	788.155	13318.6	788.155	24041.9	788.155	17653	788.155	2138.1	788.155	27705.1	788.155	6861.87	788.155	29064.3	788.155	3428.15	788.155	6729.27	788.155	20554.6	788.155	5691.87	788.155	8159.58	788.155	30333
788.889	4077.97	788.889	13583.1	788.889	4882.88	788.889	18525.2	788.889	24662.2	788.889	28329.2	788.889	19657.3	788.889	4735.48	788.889	7618.55	788.889	4558.61	788.889	23537.6	788.889	13218.1	788.889	13330.6	788.889	24113.1	788.889	17673.3	788.889	2134.03	788.889	27644.1	788.889	6931.96	788.889	29062	788.889	3481.74	788.889	6693.7	788.889	20510.9	788.889	5690.54	788.889	8176.2	788.889	30531.5
789.623	4075.77	789.623	13555.4	789.623	4910.78	789.623	18603.9	789.623	24584.2	789.623	28306.4	789.623	19542.7	789.623	4660.97	789.623	7696.94	789.623	4537.2	789.623	23771.9	789.623	13221.3	789.623	13341.5	789.623	24243.2	789.623	17652.8	789.623	2133.2	789.623	27795.2	789.623	6887.77	789.623	29148.1	789.623	3533.64	789.623	6722.03	789.623	20487.3	789.623	5741.51	789.623	8245.03	789.623	30500.3
790.357	4113.05	790.357	13616.1	790.357	4884.6	790.357	18666.7	790.357	24575.2	790.357	28365.7	790.357	19528.9	790.357	4633.67	790.357	7643.04	790.357	4533.3	790.357	23683.3	790.357	13220.7	790.357	13413	790.357	24215	790.357	17690.9	790.357	2103.82	790.357	27703.1	790.357	6840.26	790.357	29047.7	790.357	3491.14	790.357	6700.74	790.357	20579.4	790.357	5672.41	790.357	8221.1	790.357	30520.8
791.091	4119.89	791.091	13599.8	791.091	4848.66	791.091	18648.5	791.091	24691.2	791.091	28425.9	791.091	19552.6	791.091	4656.65	791.091	7602.34	791.091	4573.05	791.091	23606.9	791.091	13177.6	791.091	13474.9	791.091	24197.5	791.091	17650.1	791.091	2119.38	791.091	27667.5	791.091	6805.41	791.091	29054	791.091	3466.19	791.091	6662.8	791.091	20709.2	791.091	5640.14	791.091	8155.16	791.091	30569.4
791.825	4122.35	791.825	13523.7	791.825	4853.78	791.825	18582.8	791.825	24915.3	791.825	28416.6	791.825	19559.8	791.825	4633.01	791.825	7640.16	791.825	4611.07	791.825	23597.9	791.825	13187.1	791.825	13503	791.825	24225.9	791.825	17581.5	791.825	2154.81	791.825	27871.6	791.825	6828.05	791.825	29077.8	791.825	3503.52	791.825	6687.01	791.825	20759.6	791.825	5698.06	791.825	8136.82	791.825	30460
792.559	4166.64	792.559	13658.2	792.559	4884.77	792.559	18539.3	792.559	24939.3	792.559	28364.8	792.559	19628.1	792.559	4654.48	792.559	7648.79	792.559	4585.79	792.559	23456	792.559	13340.2	792.559	13538.9	792.559	24197.7	792.559	17629.7	792.559	2120.89	792.559	27901.2	792.559	6871.98	792.559	28961.2	792.559	3503.98	792.559	6764.47	792.559	20739.7	792.559	5666.77	792.559	8186.02	792.559	30416.4
793.293	4088.63	793.293	13773.3	793.293	4914	793.293	18632.6	793.293	24775.4	793.293	28367.9	793.293	19772.9	793.293	4739.22	793.293	7751.48	793.293	4591.14	793.293	23508.5	793.293	13277.3	793.293	13530.3	793.293	24231.7	793.293	17606.8	793.293	2120.15	793.293	27748.6	793.293	6742.51	793.293	29228.4	793.293	3511.29	793.293	6835.41	793.293	20650	793.293	5642.6	793.293	8278	793.293	30520
794.027	4061.16	794.027	13509.9	794.027	4914.81	794.027	18650.6	794.027	25023.6	794.027	28451.2	794.027	19694.5	794.027	4763.11	794.027	7623.43	794.027	4583.75	794.027	23581.5	794.027	13156.6	794.027	13424.7	794.027	24236.1	794.027	17735.2	794.027	2164.7	794.027	27759.8	794.027	6781.7	794.027	29263.8	794.027	3467.46	794.027	6731.5	794.027	20612.4	794.027	5655.93	794.027	8333.05	794.027	30515
794.761	4063.37	794.761	13633	794.761	4854.54	794.761	18753.7	794.761	24925.7	794.761	28441.1	794.761	19800.8	794.761	4828.07	794.761	7667.86	794.761	4621.48	794.761	23557.8	794.761	13187.9	794.761	13424.2	794.761	24320.2	794.761	17789.6	794.761	2124.98	794.761	27837.5	794.761	6876.41	794.761	28961.4	794.761	3462.39	794.761	6659.98	794.761	20571.1	794.761	5678.28	794.761	8275.05	794.761	30668.9
795.495	4170.49	795.495	13560	795.495	4908.1	795.495	18502.5	795.495	24709.6	795.495	28366.3	795.495	19609.7	795.495	4662.78	795.495	7651.23	795.495	4553.15	795.495	23612.2	795.495	13229.4	795.495	13267.2	795.495	24106	795.495	17667.7	795.495	2215.48	795.495	27830.1	795.495	6853.32	795.495	28953.1	795.495	3526.1	795.495	6645.21	795.495	20731.7	795.495	5653.35	795.495	8319.38	795.495	30769.6
796.23	4114.64	796.23	13629.1	796.23	4937.15	796.23	18407.9	796.23	24785.9	796.23	28201.5	796.23	19829.2	796.23	4634.57	796.23	7686.51	796.23	4616.47	796.23	23710.4	796.23	13115.3	796.23	13469	796.23	24451.7	796.23	17767.1	796.23	2078.06	796.23	28056.7	796.23	6789.26	796.23	29289.9	796.23	3405.9	796.23	6812.54	796.23	20686.7	796.23	5665.75	796.23	8234.41	796.23	30966.8
796.964	4129.02	796.964	13735.3	796.964	4888.44	796.964	18411.5	796.964	24891.3	796.964	28486.1	796.964	19677.5	796.964	4730.97	796.964	7619.1	796.964	4626.33	796.964	23638.3	796.964	13213.3	796.964	13371.4	796.964	24357.5	796.964	17958	796.964	2182.93	796.964	27956.4	796.964	6900.61	796.964	29392.2	796.964	3446.55	796.964	6732.24	796.964	20714.5	796.964	5644.48	796.964	8236.01	796.964	30786.6
797.698	4033.73	797.698	13673.9	797.698	4858.36	797.698	18699.7	797.698	24803.7	797.698	28384.6	797.698	19605.1	797.698	4735.14	797.698	7644.41	797.698	4737.27	797.698	23713.7	797.698	13204.7	797.698	13414.7	797.698	24343.4	797.698	17656.8	797.698	2167.72	797.698	27706.9	797.698	6880.8	797.698	29415.9	797.698	3503.23	797.698	6757.71	797.698	20723.3	797.698	5636.97	797.698	8386.53	797.698	30556
798.432	4044.94	798.432	13543	798.432	4881.2	798.432	18850.3	798.432	24603.3	798.432	28336.1	798.432	19780.4	798.432	4666.17	798.432	7654.27	798.432	4660.95	798.432	23625.1	798.432	13309.5	798.432	13348.8	798.432	24285.7	798.432	17692.8	798.432	2157.04	798.432	27855.1	798.432	6850.64	798.432	29402	798.432	3432.81	798.432	6786.99	798.432	20782.6	798.432	5642.82	798.432	8326.31	798.432	30644.3
799.166	4057.15	799.166	13616.3	799.166	4920.32	799.166	18776.3	799.166	24844.5	799.166	28291	799.166	19824.4	799.166	4651.07	799.166	7659.66	799.166	4621.26	799.166	23691.7	799.166	13293.4	799.166	13300.7	799.166	24394.4	799.166	17681.3	799.166	2135.69	799.166	27897.5	799.166	6873.27	799.166	29384.9	799.166	3406.32	799.166	6667.48	799.166	20615.7	799.166	5664.77	799.166	8194.27	799.166	30680.2
799.9	4109.95	799.9	13725.6	799.9	4895.91	799.9	18658.7	799.9	24890.6	799.9	28304.8	799.9	19832.5	799.9	4707.36	799.9	7629.07	799.9	4661.08	799.9	23728.1	799.9	13371.9	799.9	13338.3	799.9	24394	799.9	17797.3	799.9	2114.68	799.9	27835.2	799.9	6898.29	799.9	29368.4	799.9	3413.94	799.9	6631.58	799.9	20544	799.9	5662.18	799.9	8278.61	799.9	30491.5
800.634	4093.03	800.634	13787.4	800.634	4849.98	800.634	18675.6	800.634	24677.6	800.634	28413.5	800.634	19845.1	800.634	4728.71	800.634	7615.68	800.634	4634	800.634	23703.6	800.634	13303.4	800.634	13431.3	800.634	24294.5	800.634	17895.2	800.634	2124.78	800.634	27789.2	800.634	6911.61	800.634	29241.6	800.634	3452.43	800.634	6683.88	800.634	20567.2	800.634	5678.01	800.634	8349.78	800.634	30333.9
801.368	4015.37	801.368	13737.9	801.368	4886.61	801.368	18749.5	801.368	24726.6	801.368	28482.4	801.368	19763.3	801.368	4692.38	801.368	7655.49	801.368	4562.13	801.368	23718.5	801.368	13108.4	801.368	13536.9	801.368	24278.9	801.368	17768.3	801.368	2118.89	801.368	27765.9	801.368	6923.51	801.368	29175.5	801.368	3511.7	801.368	6699.64	801.368	20644.3	801.368	5688.1	801.368	8260.08	801.368	30452.6
802.102	4046.33	802.102	13571.5	802.102	4964.8	802.102	18802.2	802.102	24957.1	802.102	28483.4	802.102	19668.6	802.102	4699.01	802.102	7648.92	802.102	4555.5	802.102	23783.5	802.102	13163.4	802.102	13572.1	802.102	24276.3	802.102	17707.3	802.102	2085.37	802.102	27743.1	802.102	6897.66	802.102	29268.3	802.102	3505.98	802.102	6692.54	802.102	20783.2	802.102	5666.9	802.102	8246.26	802.102	30622.2
802.836	4093.55	802.836	13574.8	802.836	4950.17	802.836	18899.1	802.836	24965.1	802.836	28540.1	802.836	19695.3	802.836	4761.12	802.836	7580.15	802.836	4583.11	802.836	23933	802.836	13226.8	802.836	13516.5	802.836	24198.9	802.836	17828.1	802.836	2113.71	802.836	27630.2	802.836	6841.93	802.836	29174.9	802.836	3474.63	802.836	6644.79	802.836	20689.2	802.836	5708.94	802.836	8330.7	802.836	30579.2
803.57	4085.25	803.57	13695.2	803.57	4890.72	803.57	18758.8	803.57	24862.6	803.57	28544.3	803.57	19832.8	803.57	4755.86	803.57	7639	803.57	4658.15	803.57	23847.4	803.57	13282.7	803.57	13551.5	803.57	24092.5	803.57	17836.8	803.57	2137.81	803.57	27558	803.57	6873	803.57	29173.9	803.57	3548.61	803.57	6574.55	803.57	20739.5	803.57	5688.85	803.57	8342.11	803.57	30765.5
804.304	4048.56	804.304	13657.8	804.304	4801.16	804.304	18587.7	804.304	24879.6	804.304	28622.3	804.304	20109.5	804.304	4697.9	804.304	7635.36	804.304	4609.66	804.304	23518.7	804.304	13325.3	804.304	13511.3	804.304	24282.8	804.304	17680.6	804.304	2104.15	804.304	27727.3	804.304	6854.37	804.304	29551.8	804.304	3457.58	804.304	6601.55	804.304	21052.6	804.304	5656.53	804.304	8229.44	804.304	30602.7
805.038	4067.97	805.038	13606.1	805.038	5009.16	805.038	18869.6	805.038	24977.6	805.038	28561.2	805.038	19966.2	805.038	4632.27	805.038	7590.06	805.038	4643.86	805.038	23776.6	805.038	13242.1	805.038	13328.3	805.038	24218.1	805.038	17799.8	805.038	2131.89	805.038	27718	805.038	6834.03	805.038	29462.1	805.038	3551.87	805.038	6757.79	805.038	20961.1	805.038	5687.96	805.038	8371.8	805.038	30660.9
805.772	4044	805.772	13634.6	805.772	4922.53	805.772	18742.6	805.772	24939.3	805.772	28867.6	805.772	19704.7	805.772	4697.38	805.772	7623.24	805.772	4623.74	805.772	23892.4	805.772	13241.1	805.772	13543.1	805.772	24363.9	805.772	17699.4	805.772	2166.99	805.772	27870.3	805.772	6841.39	805.772	29409.4	805.772	3485.53	805.772	6774.62	805.772	20714.5	805.772	5703.7	805.772	8383.08	805.772	30649.9
806.507	4047.09	806.507	13722.6	806.507	4927.68	806.507	18998.2	806.507	24794	806.507	28401.2	806.507	19867	806.507	4768.94	806.507	7662.46	806.507	4624.54	806.507	23617.1	806.507	13291	806.507	13516.9	806.507	24318.3	806.507	17691	806.507	2118.43	806.507	27841.5	806.507	6953.06	806.507	29262.6	806.507	3464.74	806.507	6714.11	806.507	20751.7	806.507	5732.98	806.507	8245.81	806.507	30589.7
807.241	4140.69	807.241	13850	807.241	4964.65	807.241	18791.9	807.241	25072.1	807.241	28445	807.241	19833.6	807.241	4760.98	807.241	7731.57	807.241	4619.61	807.241	23761.4	807.241	13254.4	807.241	13589.3	807.241	24273.2	807.241	17756.7	807.241	2121.32	807.241	28142.2	807.241	6929.74	807.241	29421.6	807.241	3447.32	807.241	6740.85	807.241	20860.9	807.241	5777.4	807.241	8254.22	807.241	30697.2
807.975	4166.61	807.975	13829.3	807.975	4911.78	807.975	18889.2	807.975	25094.9	807.975	28644.8	807.975	19833.5	807.975	4703.59	807.975	7606.37	807.975	4592.99	807.975	23653.1	807.975	13360.2	807.975	13616.5	807.975	24563.5	807.975	17939.1	807.975	2143.76	807.975	28102.6	807.975	6959.53	807.975	29606.4	807.975	3472.28	807.975	6826.6	807.975	20742.9	807.975	5654.44	807.975	8299.56	807.975	30561.9
808.709	4072.7	808.709	13692.2	808.709	4924.27	808.709	18769.9	808.709	24972.1	808.709	28416.4	808.709	19826.4	808.709	4711.98	808.709	7629.84	808.709	4606.78	808.709	23669.3	808.709	13288.8	808.709	13539.6	808.709	24471.9	808.709	17988.9	808.709	2138.99	808.709	27909.8	808.709	6986.09	808.709	29465.2	808.709	3509.26	808.709	6737.09	808.709	20789.1	808.709	5635.19	808.709	8346.1	808.709	30655.9
809.443	4030.22	809.443	13656.4	809.443	4940.29	809.443	18713.4	809.443	24842.6	809.443	28426.8	809.443	19904.2	809.443	4749.51	809.443	7695.16	809.443	4684.61	809.443	23726.8	809.443	13282	809.443	13477.2	809.443	24409.4	809.443	17886.6	809.443	2140.8	809.443	27885.1	809.443	7016.77	809.443	29346.1	809.443	3520.71	809.443	6648.74	809.443	20921.2	809.443	5598.69	809.443	8325.52	809.443	30682
810.177	4012.27	810.177	13791.2	810.177	4943.8	810.177	18879.3	810.177	24909.2	810.177	28594.2	810.177	20066.1	810.177	4763.12	810.177	7683.71	810.177	4728.08	810.177	23738.1	810.177	13299.6	810.177	13471.2	810.177	24553.4	810.177	17808.3	810.177	2158.39	810.177	27997	810.177	6955.93	810.177	29351.7	810.177	3509.94	810.177	6710.05	810.177	20994	810.177	5648.14	810.177	8354.67	810.177	30605.3
810.911	4006.39	810.911	13803.8	810.911	4938.64	810.911	18981	810.911	25007.6	810.911	28597.2	810.911	20067	810.911	4727.87	810.911	7653.41	810.911	4674.22	810.911	23613.6	810.911	13326.1	810.911	13453.2	810.911	24536.4	810.911	17831.8	810.911	2158.74	810.911	28016.1	810.911	6864.2	810.911	29369	810.911	3503	810.911	6725.1	810.911	20969.1	810.911	5763.59	810.911	8422.6	810.911	30618.2
811.645	4037.7	811.645	13697.5	811.645	4933.73	811.645	18907.3	811.645	24970.9	811.645	28593	811.645	19966.7	811.645	4659.11	811.645	7678.42	811.645	4604.44	811.645	23580.4	811.645	13368.7	811.645	13496.8	811.645	24392.4	811.645	17866.9	811.645	2128.94	811.645	28018.2	811.645	6890.91	811.645	29437	811.645	3490.1	811.645	6635.73	811.645	20908.1	811.645	5719.76	811.645	8389.23	811.645	30707.7
812.379	4040.47	812.379	13810.2	812.379	4979.26	812.379	18789.1	812.379	25035.6	812.379	28579.5	812.379	19985.1	812.379	4637.93	812.379	7735.01	812.379	4630.4	812.379	23888.3	812.379	13265.5	812.379	13656.3	812.379	24435	812.379	17904.9	812.379	2099	812.379	28090.1	812.379	6911.04	812.379	29542.2	812.379	3473.48	812.379	6665.24	812.379	20941.7	812.379	5666.94	812.379	8316.01	812.379	30716.5
813.113	4112.41	813.113	13840.4	813.113	4963.03	813.113	18688.3	813.113	25033.8	813.113	28526.3	813.113	19799	813.113	4697.42	813.113	7688.3	813.113	4722.17	813.113	23772.3	813.113	13362.6	813.113	13628.9	813.113	24471.3	813.113	18033.8	813.113	2100.03	813.113	27855.7	813.113	6798.4	813.113	29545.7	813.113	3514.25	813.113	6693.53	813.113	20988.2	813.113	5849.87	813.113	8305.55	813.113	30495.6
813.847	4105.97	813.847	13974.8	813.847	4893.26	813.847	18872	813.847	25126.8	813.847	28486.2	813.847	20085.4	813.847	4729.58	813.847	7657.11	813.847	4706.24	813.847	23798.8	813.847	13468.7	813.847	13620	813.847	24677.5	813.847	17865.1	813.847	2101.97	813.847	28076.9	813.847	6818.94	813.847	29561	813.847	3483.43	813.847	6709.94	813.847	20965.8	813.847	5898.44	813.847	8323.69	813.847	30777.7
814.581	4159.49	814.581	14057.2	814.581	4868.63	814.581	18942.7	814.581	25320.4	814.581	28637.7	814.581	19987.7	814.581	4699.84	814.581	7704.95	814.581	4769.65	814.581	23773.8	814.581	13420	814.581	13582.8	814.581	24483	814.581	17889.2	814.581	2076.04	814.581	27918.1	814.581	6944	814.581	29714.5	814.581	3576.92	814.581	6835.93	814.581	20923.1	814.581	5706.62	814.581	8299.71	814.581	31091.9
815.315	4099.18	815.315	13849.9	815.315	4893.61	815.315	18896.4	815.315	25016.8	815.315	28706.2	815.315	19904.4	815.315	4772.94	815.315	7775.29	815.315	4636.39	815.315	23909.8	815.315	13383.9	815.315	13539.3	815.315	24412.7	815.315	18075.2	815.315	2157.48	815.315	28066.2	815.315	6944	815.315	29732.1	815.315	3574.15	815.315	6869.24	815.315	20745.4	815.315	5764.93	815.315	8505.17	815.315	30848.8
816.049	4105.64	816.049	13831.1	816.049	4958.82	816.049	18774.8	816.049	25051.6	816.049	28491.4	816.049	19921	816.049	4746.4	816.049	7675.54	816.049	4601.02	816.049	23907.4	816.049	13429.3	816.049	13525.6	816.049	24487.9	816.049	17813.2	816.049	2106.05	816.049	27943.4	816.049	6843.17	816.049	29405.1	816.049	3481.06	816.049	6739.48	816.049	20843.8	816.049	5778.52	816.049	8245.95	816.049	30869.3
816.783	4168.79	816.783	13855.7	816.783	4916.01	816.783	18805.3	816.783	25087.8	816.783	28877.5	816.783	19893.5	816.783	4738	816.783	7618.47	816.783	4714.58	816.783	23938.9	816.783	13395.9	816.783	13579.4	816.783	24450.1	816.783	18092.8	816.783	2113.2	816.783	28062.2	816.783	6873.13	816.783	29551.6	816.783	3547.44	816.783	6643.97	816.783	20955.3	816.783	5829.75	816.783	8378.92	816.783	30874
817.518	4200.75	817.518	13754	817.518	4895.02	817.518	18872.5	817.518	25095	817.518	28589.4	817.518	19864.1	817.518	4692.01	817.518	7771.5	817.518	4737.47	817.518	24049.2	817.518	13358.3	817.518	13564.5	817.518	24553.3	817.518	18136.7	817.518	2136.59	817.518	28023	817.518	6878.16	817.518	29524.5	817.518	3502.04	817.518	6714.78	817.518	21048.3	817.518	5812.07	817.518	8287.42	817.518	30738.6
818.252	4090.61	818.252	13742.9	818.252	4889.39	818.252	18883.8	818.252	25177.7	818.252	28803.2	818.252	19998.4	818.252	4723.21	818.252	7728.94	818.252	4704.38	818.252	23964.3	818.252	13376.9	818.252	13420.1	818.252	24739.1	818.252	18114.2	818.252	2128.37	818.252	27986.8	818.252	6906.85	818.252	29642.1	818.252	3529.86	818.252	6824.8	818.252	21148.8	818.252	5755.71	818.252	8290.51	818.252	30852.1
818.986	4093.36	818.986	13822	818.986	4863.18	818.986	18937.2	818.986	25366.3	818.986	28889.6	818.986	19947.2	818.986	4727.06	818.986	7678.49	818.986	4724.37	818.986	23978.6	818.986	13360	818.986	13376.2	818.986	24588.7	818.986	18074.6	818.986	2136.16	818.986	28039.1	818.986	6931.73	818.986	29603.9	818.986	3544.19	818.986	6714.77	818.986	21106.5	818.986	5738.4	818.986	8374.48	818.986	30760.4
819.72	4114.21	819.72	13834.5	819.72	4882.83	819.72	19019.7	819.72	25499.2	819.72	28631.9	819.72	19978.5	819.72	4745.81	819.72	7681	819.72	4713.67	819.72	24137.2	819.72	13334	819.72	13567.3	819.72	24300.5	819.72	17976.8	819.72	2130.85	819.72	27994.6	819.72	6966.97	819.72	29582	819.72	3565.49	819.72	6706.1	819.72	20973.8	819.72	5733.34	819.72	8333.18	819.72	30637.1
820.454	4124.4	820.454	13848.5	820.454	4872.08	820.454	19016.4	820.454	25514.3	820.454	28554.4	820.454	20000	820.454	4781.73	820.454	7714	820.454	4727.94	820.454	24101.4	820.454	13379.6	820.454	13638.5	820.454	24447.7	820.454	17990.7	820.454	2123.07	820.454	28069.6	820.454	6936.81	820.454	29682.6	820.454	3567.64	820.454	6806.34	820.454	20932	820.454	5719.22	820.454	8182.35	820.454	30796.7
821.188	4156.29	821.188	13930.6	821.188	4848	821.188	18913.1	821.188	25399.9	821.188	28745.2	821.188	19952.5	821.188	4756.81	821.188	7723.13	821.188	4738.82	821.188	24025.1	821.188	13401.2	821.188	13607.7	821.188	24745.3	821.188	18046.6	821.188	2158.62	821.188	28238.2	821.188	6878.66	821.188	29712.1	821.188	3535.96	821.188	6779.57	821.188	20943.3	821.188	5708.32	821.188	8193.5	821.188	30997.6
821.922	4129.14	821.922	13889.6	821.922	4909.2	821.922	18810	821.922	25162.6	821.922	28830	821.922	20084.8	821.922	4712.26	821.922	7669.3	821.922	4647.09	821.922	24098.4	821.922	13339.9	821.922	13685.8	821.922	24637.1	821.922	17942.6	821.922	2209.24	821.922	28115.4	821.922	6896.25	821.922	29613.6	821.922	3551.59	821.922	6757.52	821.922	20909.2	821.922	5706.3	821.922	8350.07	821.922	30927.7
822.656	4111.04	822.656	13722.7	822.656	4883.64	822.656	18799.1	822.656	25055.7	822.656	28772.3	822.656	20085	822.656	4699.88	822.656	7706.76	822.656	4658.65	822.656	23853.9	822.656	13382	822.656	13509.9	822.656	24623.8	822.656	17910.3	822.656	2194.26	822.656	27987.8	822.656	6910.63	822.656	29497.9	822.656	3568.52	822.656	6847.71	822.656	20951.5	822.656	5726.27	822.656	8299.97	822.656	30784.9
823.39	4068.13	823.39	13847.6	823.39	4879.6	823.39	18944.8	823.39	25228.7	823.39	28781.1	823.39	20083.3	823.39	4634.3	823.39	7769.59	823.39	4618.32	823.39	23916.9	823.39	13426.2	823.39	13666.8	823.39	24701.1	823.39	17905.1	823.39	2076.25	823.39	28058.7	823.39	7057.17	823.39	29556.5	823.39	3561.77	823.39	6833.34	823.39	20956.1	823.39	5733.65	823.39	8361.89	823.39	30907
824.124	4167.28	824.124	13912.4	824.124	4935.45	824.124	19062.2	824.124	25311	824.124	28709.4	824.124	19800.6	824.124	4767.48	824.124	7674.12	824.124	4644.87	824.124	24062.7	824.124	13470.9	824.124	13616.7	824.124	24739	824.124	18167.4	824.124	2176.73	824.124	28141	824.124	6867.37	824.124	29600.8	824.124	3616.65	824.124	6711.26	824.124	20883.5	824.124	5682.39	824.124	8262.09	824.124	31082.9
824.858	4157.09	824.858	13835.5	824.858	4956.81	824.858	19024.2	824.858	25339.8	824.858	28671.3	824.858	20054.5	824.858	4745.19	824.858	7812.17	824.858	4819.48	824.858	24153.5	824.858	13482.9	824.858	13367.5	824.858	24588.9	824.858	18009	824.858	2143.29	824.858	28209.6	824.858	6995.23	824.858	29912.1	824.858	3557.36	824.858	6755.73	824.858	20876	824.858	5674.05	824.858	8481.67	824.858	30939.2
825.592	4110.96	825.592	13768.7	825.592	4858.73	825.592	19103.2	825.592	25187.5	825.592	28776.6	825.592	20041.3	825.592	4784.49	825.592	7755.9	825.592	4771.4	825.592	24173.3	825.592	13532.7	825.592	13725.2	825.592	24702.2	825.592	18381.9	825.592	2102.59	825.592	28350.9	825.592	7053.1	825.592	29783.2	825.592	3517.4	825.592	6807.57	825.592	21006.8	825.592	5836.09	825.592	8401.03	825.592	30967.5
826.326	4064.62	826.326	13841.8	826.326	4870.28	826.326	19109.2	826.326	25371.7	826.326	29026	826.326	20098.5	826.326	4651.94	826.326	7798.46	826.326	4696.01	826.326	23892.8	826.326	13314.9	826.326	13695	826.326	24633.2	826.326	18134.3	826.326	2212.24	826.326	28337.6	826.326	6919	826.326	29791.5	826.326	3533.49	826.326	6768.77	826.326	21126.5	826.326	5775.41	826.326	8287.21	826.326	30752.2
827.06	4164.62	827.06	13963.9	827.06	4880.95	827.06	18880.8	827.06	25231.3	827.06	28823	827.06	19983.3	827.06	4704.18	827.06	7803.9	827.06	4645.95	827.06	23953	827.06	13453.5	827.06	13743.8	827.06	24574.8	827.06	18043.6	827.06	2100.25	827.06	28316.7	827.06	6906.42	827.06	29607.2	827.06	3463.26	827.06	6823.87	827.06	21067.6	827.06	5636.25	827.06	8286.63	827.06	31030.4
827.794	4122.39	827.794	13959.8	827.794	4949.36	827.794	19020.4	827.794	25191.6	827.794	28659.9	827.794	20010.3	827.794	4733.29	827.794	7795.96	827.794	4616.14	827.794	24085.6	827.794	13531	827.794	13803.2	827.794	24743.5	827.794	18022.2	827.794	2105.71	827.794	28271.9	827.794	6894.52	827.794	29561.4	827.794	3476.47	827.794	6815.97	827.794	20962.7	827.794	5647.14	827.794	8384.87	827.794	30898
828.529	4140.6	828.529	13849.8	828.529	4929.72	828.529	19149.9	828.529	25180.7	828.529	28748.3	828.529	20163.1	828.529	4807.48	828.529	7777.87	828.529	4636.21	828.529	24043.5	828.529	13456.9	828.529	13676	828.529	24825	828.529	18100	828.529	2147.57	828.529	28319.9	828.529	6864.67	828.529	29780	828.529	3562.24	828.529	6789.87	828.529	21007.4	828.529	5652.5	828.529	8377.98	828.529	30922.6
829.263	4161.1	829.263	13840.3	829.263	4876.59	829.263	18991.6	829.263	25402.4	829.263	28849	829.263	20096	829.263	4791.74	829.263	7780.15	829.263	4705.71	829.263	23983.4	829.263	13376.9	829.263	13701.9	829.263	24814.1	829.263	18021.5	829.263	2146.57	829.263	28274.4	829.263	6889.45	829.263	29823	829.263	3570	829.263	6785.46	829.263	21193.9	829.263	5697.5	829.263	8330.38	829.263	30877.2
829.997	4170.95	829.997	13938.2	829.997	4877.72	829.997	18885.8	829.997	25390	829.997	28773.1	829.997	20115.6	829.997	4777.76	829.997	7809.39	829.997	4733.55	829.997	23993	829.997	13391.4	829.997	13746.3	829.997	24870.5	829.997	18025.4	829.997	2137.89	829.997	28259.5	829.997	6969.52	829.997	29809.4	829.997	3532.32	829.997	6803.57	829.997	21306.5	829.997	5736.12	829.997	8367.89	829.997	30796.6
830.731	4170.08	830.731	13976.9	830.731	4875.88	830.731	18940	830.731	25257.1	830.731	28764.9	830.731	20140.4	830.731	4749.21	830.731	7833.07	830.731	4692.24	830.731	24141.1	830.731	13499.1	830.731	13623	830.731	24782.7	830.731	18126.9	830.731	2169.62	830.731	28369.9	830.731	6985.99	830.731	29814.5	830.731	3502.79	830.731	6811.96	830.731	21330.8	830.731	5730.76	830.731	8421.28	830.731	30928.9
831.465	4146.39	831.465	13877.6	831.465	4861.21	831.465	19037.1	831.465	25335.9	831.465	28935.7	831.465	20055.1	831.465	4649.59	831.465	7876.24	831.465	4677.57	831.465	24196.4	831.465	13537.7	831.465	13610.5	831.465	24639.2	831.465	18109.9	831.465	2173.94	831.465	28347.7	831.465	6937.73	831.465	29793.8	831.465	3518.27	831.465	6826.9	831.465	21286.3	831.465	5734.8	831.465	8434.08	831.465	30953.1
832.199	4155.4	832.199	13875.8	832.199	4923.06	832.199	19230.6	832.199	25261.1	832.199	28955	832.199	20101.3	832.199	4686.29	832.199	7909.2	832.199	4710.04	832.199	23915.1	832.199	13451	832.199	13792.2	832.199	24755.4	832.199	18032	832.199	2108.18	832.199	28221.5	832.199	6977.87	832.199	29889.6	832.199	3580.03	832.199	6859.71	832.199	21139.9	832.199	5763.97	832.199	8438.42	832.199	30749.5
832.933	4167.87	832.933	14159.1	832.933	4976.47	832.933	19264.8	832.933	25263.5	832.933	28878.3	832.933	19935.6	832.933	4810.04	832.933	7788.17	832.933	4703.45	832.933	23846	832.933	13485.4	832.933	13788.4	832.933	24665.6	832.933	17894	832.933	2141.51	832.933	28409.4	832.933	7063.61	832.933	29959.7	832.933	3539.02	832.933	6816.04	832.933	21144.8	832.933	5803.42	832.933	8371.23	832.933	30966.8
833.667	4188.93	833.667	13985.2	833.667	4937.65	833.667	18986.7	833.667	25295.2	833.667	29082.1	833.667	20376.2	833.667	4741.87	833.667	7797.93	833.667	4804.12	833.667	23957.1	833.667	13392.2	833.667	13820.6	833.667	24768.3	833.667	18123.8	833.667	2192.58	833.667	28387.1	833.667	7021.92	833.667	30237.8	833.667	3580.63	833.667	6810.46	833.667	21133.6	833.667	5754.14	833.667	8436.64	833.667	30938.2
834.401	4163.57	834.401	13946.3	834.401	4889.38	834.401	19083.8	834.401	25304.9	834.401	28942.4	834.401	20151.6	834.401	4793.2	834.401	7838.24	834.401	4729.02	834.401	23986.5	834.401	13482	834.401	13779.9	834.401	24722.2	834.401	18206.9	834.401	2154.06	834.401	28276.7	834.401	7003.33	834.401	29966.6	834.401	3633.96	834.401	6824.93	834.401	21063.7	834.401	5696.54	834.401	8432.98	834.401	30944.5
835.135	4100.5	835.135	13987.1	835.135	4993.52	835.135	18957.7	835.135	25457.4	835.135	28910.8	835.135	20057	835.135	4816.45	835.135	7930.06	835.135	4671.37	835.135	23994.8	835.135	13533.9	835.135	13866.2	835.135	24743.5	835.135	18187.4	835.135	2174.51	835.135	28324	835.135	7061.77	835.135	29854.4	835.135	3492.98	835.135	6771.14	835.135	21127.6	835.135	5916.35	835.135	8537.79	835.135	30899.1
835.869	4114.43	835.869	13831.8	835.869	5009.58	835.869	19014	835.869	25169.4	835.869	28979.7	835.869	20121.3	835.869	4764.48	835.869	7907.48	835.869	4689.02	835.869	24045.8	835.869	13634	835.869	13655.5	835.869	24896.6	835.869	18016.3	835.869	2111.61	835.869	28379.5	835.869	7043.02	835.869	29783	835.869	3601.69	835.869	6720.97	835.869	21070	835.869	5715.78	835.869	8608.1	835.869	31026
836.603	4094.27	836.603	13940	836.603	5080.99	836.603	19146.5	836.603	25364.8	836.603	29002	836.603	20089.5	836.603	4764	836.603	8011.4	836.603	4691.83	836.603	24270.5	836.603	13512.5	836.603	13583.7	836.603	24804.8	836.603	18158.2	836.603	2088.34	836.603	28436.9	836.603	7011.68	836.603	29931.8	836.603	3552.68	836.603	6856.75	836.603	21201.4	836.603	5737.73	836.603	8418.95	836.603	30987.2
837.337	4119.77	837.337	13996.9	837.337	5027.27	837.337	19089.8	837.337	25426.7	837.337	29017.2	837.337	20147.9	837.337	4778.7	837.337	7955.41	837.337	4664.6	837.337	24132.2	837.337	13461.7	837.337	13775.4	837.337	24710.5	837.337	18294.7	837.337	2107.83	837.337	28390.3	837.337	6918.68	837.337	30017.9	837.337	3567.81	837.337	6848.77	837.337	21171.3	837.337	5722.26	837.337	8409.34	837.337	30935
838.071	4197.44	838.071	14020.9	838.071	4968.02	838.071	19196.8	838.071	25463.8	838.071	29080.4	838.071	20125	838.071	4760.9	838.071	7965.3	838.071	4627	838.071	24045.8	838.071	13587.2	838.071	13683.7	838.071	24790	838.071	18207	838.071	2094.97	838.071	28446.5	838.071	6939.87	838.071	29907.3	838.071	3522.58	838.071	6797.07	838.071	21111.7	838.071	5778.13	838.071	8469.34	838.071	31211
838.805	4242.28	838.805	14099.1	838.805	4946.05	838.805	19128.8	838.805	25643.9	838.805	29130.5	838.805	20124.7	838.805	4773.91	838.805	7838.26	838.805	4698.83	838.805	24143.3	838.805	13528.5	838.805	13514	838.805	24861.7	838.805	18191.9	838.805	2157.21	838.805	28502	838.805	6997.68	838.805	29812.5	838.805	3551.22	838.805	6774.65	838.805	21212.4	838.805	5757.51	838.805	8399.37	838.805	31159.4
839.54	4176.79	839.54	14020.1	839.54	4881.71	839.54	19009	839.54	25556.7	839.54	29059.1	839.54	20064.9	839.54	4780.34	839.54	7825.84	839.54	4708.87	839.54	24181.2	839.54	13422.3	839.54	13654.2	839.54	24862	839.54	18146.7	839.54	2153.39	839.54	28649.4	839.54	7044.25	839.54	29834.7	839.54	3567.02	839.54	6826	839.54	21329.6	839.54	5706.51	839.54	8376.62	839.54	31288.7
840.274	4181.93	840.274	13985.8	840.274	4904.85	840.274	19014.8	840.274	25370.9	840.274	28944.6	840.274	20112.2	840.274	4797.82	840.274	7822.13	840.274	4681.15	840.274	24203.1	840.274	13500.1	840.274	13772.4	840.274	24775	840.274	18117.4	840.274	2125.43	840.274	28694.1	840.274	6951.14	840.274	29998.3	840.274	3545.36	840.274	6775.87	840.274	21229.6	840.274	5770.64	840.274	8499.09	840.274	31242.3
841.008	4197.84	841.008	14066.4	841.008	4962.05	841.008	19070.4	841.008	25363.8	841.008	28986.7	841.008	20263.6	841.008	4785.03	841.008	7768.52	841.008	4681.29	841.008	24181.9	841.008	13595	841.008	13733.8	841.008	24803.6	841.008	18169.3	841.008	2159.92	841.008	28559.7	841.008	6893.53	841.008	30047.2	841.008	3562.14	841.008	6698.91	841.008	21175.5	841.008	5856.55	841.008	8512.97	841.008	31031.1
841.742	4112.63	841.742	14056	841.742	4953.06	841.742	19093.4	841.742	25371.3	841.742	29009.4	841.742	20287	841.742	4733.68	841.742	7814.62	841.742	4709.43	841.742	24120.8	841.742	13525.5	841.742	13726	841.742	24890.8	841.742	18194.9	841.742	2179.97	841.742	28465	841.742	6991.05	841.742	29981.4	841.742	3586.84	841.742	6772.12	841.742	21233.4	841.742	5840.18	841.742	8428.55	841.742	31116.4
842.476	4117.39	842.476	14026.9	842.476	4990.01	842.476	19104.7	842.476	25372.1	842.476	28941.1	842.476	20259.2	842.476	4750.52	842.476	7848.43	842.476	4790.63	842.476	24224.7	842.476	13497.3	842.476	13715.5	842.476	24766.1	842.476	18181.9	842.476	2145.48	842.476	28426.8	842.476	6987.77	842.476	30047.2	842.476	3582.12	842.476	6842.86	842.476	21138	842.476	5789.6	842.476	8514.93	842.476	31059.1
843.21	4152.49	843.21	14075.8	843.21	4951.87	843.21	19103	843.21	25555.9	843.21	29343.8	843.21	20372.7	843.21	4765.03	843.21	7822.22	843.21	4785.63	843.21	24344.9	843.21	13635.7	843.21	13796.9	843.21	24838	843.21	18204.3	843.21	2128.37	843.21	28339	843.21	6937.82	843.21	29930.7	843.21	3617.3	843.21	6818.8	843.21	21305.2	843.21	5716.09	843.21	8501.63	843.21	30861.1
843.944	4166.63	843.944	14059.4	843.944	4958.26	843.944	19118.8	843.944	25621.8	843.944	29277.8	843.944	20444.1	843.944	4759.17	843.944	7856.5	843.944	4747.39	843.944	24530.1	843.944	13614.4	843.944	13712.6	843.944	24984.4	843.944	18234.5	843.944	2173.19	843.944	28430.5	843.944	6886.14	843.944	30080.3	843.944	3537.44	843.944	6762.8	843.944	21350.3	843.944	5723.9	843.944	8447.55	843.944	30866.6
844.678	4167.48	844.678	13951.2	844.678	4891.17	844.678	19174.7	844.678	25471.9	844.678	29170.5	844.678	20287	844.678	4743.18	844.678	7860.61	844.678	4840.22	844.678	24083.4	844.678	13525.1	844.678	13811.5	844.678	24969.9	844.678	18047.4	844.678	2122.19	844.678	28586.1	844.678	7074.13	844.678	30163.8	844.678	3627.09	844.678	6885.94	844.678	21334.4	844.678	5890.45	844.678	8372.96	844.678	31010.9
845.412	4228.77	845.412	13970.7	845.412	4949.82	845.412	19186.8	845.412	25524.9	845.412	29216.1	845.412	20235.9	845.412	4691.05	845.412	7870.82	845.412	4770.4	845.412	24241.2	845.412	13392.3	845.412	13753	845.412	24917.9	845.412	18273.1	845.412	2088.67	845.412	28655.8	845.412	7025.84	845.412	30226.9	845.412	3544.44	845.412	6733.66	845.412	21156.1	845.412	5864.45	845.412	8473.25	845.412	30867.9
846.146	4213.58	846.146	14043.1	846.146	5016.52	846.146	18866.7	846.146	25645.2	846.146	29118.7	846.146	20276.1	846.146	4781.91	846.146	7814.43	846.146	4699.84	846.146	24125.4	846.146	13498.6	846.146	13879.7	846.146	24813	846.146	18266.1	846.146	2119.85	846.146	28614.1	846.146	7025.91	846.146	30142.2	846.146	3600.48	846.146	6792.13	846.146	21157.6	846.146	5655.96	846.146	8390.14	846.146	30927
846.88	4183.4	846.88	14052.5	846.88	4907.26	846.88	19232.4	846.88	25490.1	846.88	29205.5	846.88	20175.4	846.88	4806.1	846.88	7897.55	846.88	4667	846.88	24388.1	846.88	13559.6	846.88	13779.8	846.88	24815.7	846.88	18282.7	846.88	2118.81	846.88	28701.9	846.88	6984.68	846.88	29594.3	846.88	3635.52	846.88	6856.19	846.88	21311.5	846.88	5792.01	846.88	8559.94	846.88	31076
847.614	4137.19	847.614	14049.9	847.614	4943.48	847.614	19112.9	847.614	25438.8	847.614	29334	847.614	20146	847.614	4731.29	847.614	7900.09	847.614	4663.54	847.614	24352.5	847.614	13436.1	847.614	13718.1	847.614	24990.3	847.614	18335.4	847.614	2191.1	847.614	28539	847.614	7041.12	847.614	29886.4	847.614	3572.25	847.614	6847.69	847.614	21488.3	847.614	5865.03	847.614	8518.84	847.614	30778.8
848.348	4174.05	848.348	14030	848.348	4921.16	848.348	19096.1	848.348	25594.5	848.348	29241.2	848.348	20131.8	848.348	4805.15	848.348	7873.5	848.348	4708.73	848.348	24298.9	848.348	13589	848.348	13763.7	848.348	24981.2	848.348	18429.5	848.348	2175.96	848.348	28597.1	848.348	7007.97	848.348	29781.2	848.348	3578.72	848.348	6770.28	848.348	21340.7	848.348	5780.97	848.348	8515.28	848.348	31146.5
849.082	4199.41	849.082	14065.7	849.082	4881.34	849.082	19064.3	849.082	25625.6	849.082	29036.6	849.082	20381.4	849.082	4870.92	849.082	7927.92	849.082	4731.15	849.082	24228.1	849.082	13735.8	849.082	13749.4	849.082	24913	849.082	18436.4	849.082	2151.19	849.082	28645.3	849.082	6999.92	849.082	29984.8	849.082	3596.96	849.082	6755.19	849.082	21337.2	849.082	5764.05	849.082	8573.63	849.082	31478.6
849.816	4153.21	849.816	14158.4	849.816	4923.39	849.816	19196.1	849.816	25714.3	849.816	29024.6	849.816	20449.8	849.816	4839.69	849.816	7926.23	849.816	4654.68	849.816	24228.3	849.816	13593.1	849.816	13671.9	849.816	25116.1	849.816	18326	849.816	2119.15	849.816	28603.3	849.816	6920.34	849.816	30131.7	849.816	3578.52	849.816	6850.53	849.816	21501.7	849.816	5787.55	849.816	8547.93	849.816	31281.1
850.551	4128.26	850.551	14118.4	850.551	4977.26	850.551	19239.3	850.551	25739.5	850.551	29102.1	850.551	20317.1	850.551	4785.92	850.551	7930.46	850.551	4676.06	850.551	24290	850.551	13478.1	850.551	13687.1	850.551	25227.1	850.551	18268.7	850.551	2166.4	850.551	28631.5	850.551	6919.94	850.551	30132.2	850.551	3590.05	850.551	6885.51	850.551	21448.3	850.551	5838.32	850.551	8579.83	850.551	31203
851.285	4166.8	851.285	14032.3	851.285	4995.12	851.285	19188.4	851.285	25689.1	851.285	29191.2	851.285	20299.8	851.285	4772.86	851.285	7869.61	851.285	4778.91	851.285	24394.9	851.285	13542.2	851.285	13830.7	851.285	25095.9	851.285	18382.4	851.285	2226.69	851.285	28688.7	851.285	6974.36	851.285	30066.3	851.285	3585.76	851.285	6824.1	851.285	21315.6	851.285	5881.73	851.285	8628.25	851.285	31364.1
852.019	4199.6	852.019	14147.3	852.019	5015.84	852.019	19259.4	852.019	25717.7	852.019	29262.7	852.019	20332.9	852.019	4796.73	852.019	7792.7	852.019	4806.24	852.019	24432.2	852.019	13595.5	852.019	13898.4	852.019	25020.2	852.019	18402.1	852.019	2188.28	852.019	28621.1	852.019	6998.88	852.019	30030.2	852.019	3567.59	852.019	6759.53	852.019	21332.9	852.019	5839.41	852.019	8574.18	852.019	31341.7
852.753	4189.12	852.753	14250.1	852.753	5012.24	852.753	19329.8	852.753	25730.6	852.753	29284.7	852.753	20285.5	852.753	4807.55	852.753	7910.32	852.753	4777.7	852.753	24364.1	852.753	13613.1	852.753	13806.8	852.753	25011.7	852.753	18271.1	852.753	2142.64	852.753	28529.5	852.753	7051.2	852.753	30240.9	852.753	3628.23	852.753	6800.71	852.753	21400.9	852.753	5803.89	852.753	8493.91	852.753	31236.6
853.487	4162.45	853.487	14018.9	853.487	4954.79	853.487	19316	853.487	25728.1	853.487	29453.7	853.487	20355.2	853.487	4773.49	853.487	7947.17	853.487	4693.12	853.487	24443.3	853.487	13616.6	853.487	13808.7	853.487	24964.4	853.487	18434.3	853.487	2136.95	853.487	28608.8	853.487	7004.91	853.487	30366.4	853.487	3628.31	853.487	6981.35	853.487	21570.3	853.487	5864.03	853.487	8384.32	853.487	31184.4
854.221	4148.28	854.221	13967.3	854.221	4953.84	854.221	19060	854.221	25749	854.221	29365.8	854.221	20334.7	854.221	4823.3	854.221	7944.34	854.221	4759.89	854.221	24392	854.221	13501.7	854.221	13864.4	854.221	25040.6	854.221	18362.7	854.221	2155.16	854.221	28727.1	854.221	7115.11	854.221	30262.3	854.221	3560.16	854.221	6804.55	854.221	21430.7	854.221	5749.91	854.221	8468.27	854.221	31153.6
854.955	4209.27	854.955	14038.4	854.955	4868.78	854.955	19162.9	854.955	25844.6	854.955	29252.3	854.955	20399.4	854.955	4820.47	854.955	8064.07	854.955	4834.2	854.955	24356.7	854.955	13484.4	854.955	13821.2	854.955	25136.4	854.955	18443.7	854.955	2195.78	854.955	28607.7	854.955	7026.15	854.955	30212.5	854.955	3612.89	854.955	6762.16	854.955	21472.9	854.955	5899.98	854.955	8448.98	854.955	31151.8
855.689	4200.29	855.689	14079.5	855.689	4971.97	855.689	19175.6	855.689	25732.8	855.689	29309.9	855.689	20035.8	855.689	4839.86	855.689	7891.82	855.689	4691.01	855.689	24513.3	855.689	13737.2	855.689	13994.2	855.689	25164.4	855.689	18279.6	855.689	2153.22	855.689	28677.8	855.689	7028.61	855.689	30319.2	855.689	3660.98	855.689	6862.98	855.689	21496.4	855.689	5838.27	855.689	8632.85	855.689	31314.7
856.423	4259.79	856.423	13980.7	856.423	4957.09	856.423	19513	856.423	25644.5	856.423	29242.9	856.423	20413.3	856.423	4775.71	856.423	7855.47	856.423	4697.52	856.423	24368.8	856.423	13778.2	856.423	13621.4	856.423	24841.9	856.423	18401.7	856.423	2250.84	856.423	28647.1	856.423	7153.5	856.423	30575.6	856.423	3657.25	856.423	6858.32	856.423	21582.2	856.423	5894.19	856.423	8397.98	856.423	31252.4
857.157	4251.04	857.157	14091	857.157	4908.5	857.157	19055.9	857.157	25788.3	857.157	29231.1	857.157	20262.2	857.157	4771.86	857.157	7921.46	857.157	4759.32	857.157	24484.7	857.157	13759.3	857.157	13836	857.157	25088.6	857.157	18697.7	857.157	2253.68	857.157	28659.7	857.157	7058.01	857.157	30161.4	857.157	3621.47	857.157	6874.47	857.157	21589.7	857.157	5865.07	857.157	8454.79	857.157	31305.9
857.891	4286.41	857.891	14184.9	857.891	4996.28	857.891	19245.5	857.891	25827.1	857.891	29085.5	857.891	20382.7	857.891	4804.55	857.891	7838.58	857.891	4804.73	857.891	24479.2	857.891	13443.8	857.891	13841.9	857.891	25284.1	857.891	18524.8	857.891	2227.59	857.891	28790.6	857.891	7064.36	857.891	30071.8	857.891	3645.54	857.891	6856.24	857.891	21646.7	857.891	5856.01	857.891	8486.76	857.891	31132.7
858.625	4270.57	858.625	13994.1	858.625	5016.65	858.625	19282.8	858.625	25818.7	858.625	29365.9	858.625	20280	858.625	4845.66	858.625	7883.52	858.625	4745.78	858.625	24592.5	858.625	13418.2	858.625	13811.4	858.625	25058.4	858.625	18498.4	858.625	2193.42	858.625	28640.8	858.625	7029.18	858.625	30200.1	858.625	3612.91	858.625	6843.71	858.625	21628.2	858.625	5895.09	858.625	8504.39	858.625	31153.6
859.359	4225.46	859.359	14107.1	859.359	4995.31	859.359	19360.3	859.359	25733.3	859.359	29567.4	859.359	20391.4	859.359	4882.95	859.359	7885.28	859.359	4788.93	859.359	24603.4	859.359	13593.5	859.359	13895.3	859.359	24912.6	859.359	18595.3	859.359	2182.34	859.359	28918.9	859.359	6961.28	859.359	30184.8	859.359	3580.21	859.359	6853.52	859.359	21297.7	859.359	5837.52	859.359	8490.55	859.359	31434.3
860.093	4217.6	860.093	14151.7	860.093	4972.65	860.093	19456.8	860.093	25661.6	860.093	29424.2	860.093	20424.6	860.093	4846.6	860.093	7906.66	860.093	4785.01	860.093	24395.3	860.093	13662.2	860.093	13791.2	860.093	25061.6	860.093	18690.8	860.093	2204.93	860.093	28884.2	860.093	6981.24	860.093	30132.1	860.093	3578.09	860.093	6843.47	860.093	21287.7	860.093	5781.1	860.093	8595.56	860.093	31311.9
860.828	4211.47	860.828	14108.8	860.828	4967.12	860.828	19289.6	860.828	25846.1	860.828	29376.6	860.828	20303.4	860.828	4862.37	860.828	7967.56	860.828	4779.85	860.828	24326.7	860.828	13726.5	860.828	13848.8	860.828	25185.1	860.828	18618.5	860.828	2202.31	860.828	28768.9	860.828	7104.78	860.828	30080.9	860.828	3642.48	860.828	6853.39	860.828	21505.1	860.828	5789.91	860.828	8624.39	860.828	31244.4
861.562	4215.72	861.562	14094	861.562	5005.15	861.562	19148	861.562	25984.6	861.562	29374.1	861.562	20277.1	861.562	4885.12	861.562	7912.73	861.562	4794.24	861.562	24480.6	861.562	13810.2	861.562	13937.7	861.562	25106.9	861.562	18443.9	861.562	2173.73	861.562	28696.1	861.562	7130.45	861.562	30197.8	861.562	3672.53	861.562	6871.64	861.562	21619.1	861.562	5882.96	861.562	8515.92	861.562	31256.1
862.296	4241.75	862.296	14073.5	862.296	5048.38	862.296	19212.2	862.296	25845.9	862.296	29376.3	862.296	20370.4	862.296	4820.82	862.296	7856.57	862.296	4785.24	862.296	24592.2	862.296	13757.1	862.296	13930.8	862.296	25077.9	862.296	18400.1	862.296	2146.24	862.296	28522	862.296	7032.13	862.296	30416.8	862.296	3651.47	862.296	6907.33	862.296	21595.7	862.296	5943.67	862.296	8531.06	862.296	31286.9
863.03	4223.89	863.03	14134.6	863.03	5013.25	863.03	19277.1	863.03	25754	863.03	29457.5	863.03	20391.8	863.03	4801.32	863.03	7942.79	863.03	4797.17	863.03	24562.9	863.03	13592.2	863.03	13959.2	863.03	25272.7	863.03	18426.4	863.03	2125.57	863.03	28526.1	863.03	6993.27	863.03	30405.4	863.03	3655.83	863.03	6919.27	863.03	21588	863.03	5880.4	863.03	8659.83	863.03	31494.7
863.764	4174.12	863.764	14241.1	863.764	4930.09	863.764	19320.4	863.764	25765.7	863.764	29289.7	863.764	20398.5	863.764	4880.79	863.764	7944.3	863.764	4817.64	863.764	24572.1	863.764	13551.1	863.764	13822.8	863.764	25405.4	863.764	18374.1	863.764	2147.68	863.764	28694.3	863.764	7003.04	863.764	30258.7	863.764	3613.16	863.764	6810.79	863.764	21691.1	863.764	5841.23	863.764	8587.28	863.764	31405.8
864.498	4214.16	864.498	14093.8	864.498	4926.67	864.498	19146.6	864.498	25631.9	864.498	29315.9	864.498	20549.8	864.498	4887.61	864.498	7925.61	864.498	4801.55	864.498	24698.8	864.498	13747	864.498	13922.7	864.498	25238	864.498	18534.4	864.498	2206.06	864.498	28696.7	864.498	6960.44	864.498	30309.4	864.498	3555.65	864.498	6827.45	864.498	21657.7	864.498	5850.1	864.498	8490.49	864.498	31280.8
865.232	4268.13	865.232	14190.4	865.232	4983.52	865.232	19174.4	865.232	25811.7	865.232	29429.3	865.232	20359.5	865.232	4944.65	865.232	7939.05	865.232	4849.72	865.232	24478.3	865.232	13798.9	865.232	13959.8	865.232	25194.6	865.232	18485.6	865.232	2193.26	865.232	28874.6	865.232	6881.15	865.232	30497.5	865.232	3616.17	865.232	6966.71	865.232	21715.1	865.232	5853.17	865.232	8592.18	865.232	31425.7
865.966	4251.72	865.966	14267.5	865.966	5001.87	865.966	19266.6	865.966	25793.1	865.966	29544.2	865.966	20560.5	865.966	4893.93	865.966	7985.55	865.966	4879.84	865.966	24624.6	865.966	13706.5	865.966	13900	865.966	25351.8	865.966	18557.5	865.966	2053.91	865.966	28695.9	865.966	7141.39	865.966	30338.6	865.966	3672.91	865.966	6894.8	865.966	21629.6	865.966	5907.69	865.966	8552.33	865.966	31418.8
866.7	4223.8	866.7	14147.1	866.7	4952.41	866.7	19302.1	866.7	25609.2	866.7	29131.8	866.7	20526.9	866.7	4915.39	866.7	7953.82	866.7	4876.11	866.7	24659.1	866.7	13783	866.7	13833.7	866.7	25217.5	866.7	18633	866.7	2167.75	866.7	28672.6	866.7	7084.47	866.7	30241.5	866.7	3671.05	866.7	6933.99	866.7	21469.1	866.7	5857.3	866.7	8690.43	866.7	31502.6
867.434	4235.69	867.434	14206.6	867.434	4941.05	867.434	19218.7	867.434	25889.8	867.434	29590.3	867.434	20313.8	867.434	4949.46	867.434	7888.61	867.434	4762.05	867.434	24737.1	867.434	13764.1	867.434	13883.7	867.434	24956.4	867.434	18397.4	867.434	2157.43	867.434	28996.7	867.434	7092.07	867.434	30295.2	867.434	3609.33	867.434	6965.83	867.434	21588.3	867.434	5863.25	867.434	8561.59	867.434	31422.5
868.168	4224.43	868.168	14174.4	868.168	5038.82	868.168	19270.5	868.168	25779.3	868.168	29499.3	868.168	20439.8	868.168	4935.41	868.168	8144.89	868.168	4889.85	868.168	24825.6	868.168	13603.3	868.168	13928.5	868.168	25023.2	868.168	18563.7	868.168	2201.22	868.168	28789.8	868.168	7119.88	868.168	30078.4	868.168	3656.75	868.168	6936.24	868.168	21553.1	868.168	5899.28	868.168	8677.35	868.168	31546.4
868.902	4191.17	868.902	14199.5	868.902	5018.79	868.902	19462.2	868.902	26078.8	868.902	29365.1	868.902	20400.7	868.902	4855.12	868.902	8066.64	868.902	4827.81	868.902	24499.2	868.902	13861.4	868.902	14032.7	868.902	25334.8	868.902	18559	868.902	2217.69	868.902	28868.5	868.902	7088.66	868.902	30364.6	868.902	3627.56	868.902	6957.06	868.902	21402.5	868.902	5868.11	868.902	8553.54	868.902	31503.4
869.636	4219.23	869.636	14198.4	869.636	5021.03	869.636	19498.8	869.636	25909.6	869.636	29460	869.636	20464.9	869.636	4886.73	869.636	7914.8	869.636	4862.75	869.636	24676	869.636	13830.4	869.636	14035.6	869.636	25253.2	869.636	18545.6	869.636	2245.96	869.636	29034	869.636	7079.41	869.636	30372.9	869.636	3663.94	869.636	6913.54	869.636	21564.7	869.636	5859.11	869.636	8605.87	869.636	31539.2
870.37	4288.36	870.37	14243.7	870.37	4997.22	870.37	19410.4	870.37	25871.4	870.37	29403.1	870.37	20557.4	870.37	4857.41	870.37	7905.9	870.37	4854.78	870.37	24638.3	870.37	13810.7	870.37	14003.3	870.37	25370.5	870.37	18458.3	870.37	2200.61	870.37	28996.8	870.37	7000.29	870.37	30482.7	870.37	3699.94	870.37	6946.84	870.37	21643.6	870.37	5788.58	870.37	8702.75	870.37	31425.8
871.104	4284.87	871.104	14232.7	871.104	5036.63	871.104	19353.2	871.104	25754.2	871.104	29427.3	871.104	20653.3	871.104	4875.7	871.104	7971.88	871.104	4796.49	871.104	24613.1	871.104	13779.7	871.104	13886.7	871.104	25473	871.104	18505.3	871.104	2208.21	871.104	28972.4	871.104	7020.53	871.104	30568.8	871.104	3686.21	871.104	6922.16	871.104	21636	871.104	5802.7	871.104	8620.46	871.104	31374.9
871.838	4227.43	871.838	14301	871.838	5047.58	871.838	19324.4	871.838	25774.6	871.838	29447.6	871.838	20665.3	871.838	4984.81	871.838	7988.42	871.838	4771.99	871.838	24657	871.838	13814.3	871.838	13863.8	871.838	25318.3	871.838	18556.4	871.838	2221.05	871.838	29084.9	871.838	7050.4	871.838	30475.5	871.838	3683.07	871.838	6891.05	871.838	21718.9	871.838	5802.3	871.838	8582.74	871.838	31317.3
872.573	4191.66	872.573	14361.5	872.573	4984.82	872.573	19379.7	872.573	25778.4	872.573	29510.8	872.573	20558.2	872.573	4975.94	872.573	7948.51	872.573	4793.82	872.573	24699.2	872.573	13806.6	872.573	13919.4	872.573	25231.5	872.573	18542.8	872.573	2188.77	872.573	28941.5	872.573	7076.68	872.573	30444.1	872.573	3720.06	872.573	6874.59	872.573	21767.9	872.573	5854.98	872.573	8665.81	872.573	31356.5
873.307	4173.9	873.307	14328	873.307	4961.42	873.307	19372.5	873.307	25700.7	873.307	29656.6	873.307	20423.1	873.307	4882.14	873.307	8001.78	873.307	4802.86	873.307	24675	873.307	13787.6	873.307	13964.5	873.307	25326.9	873.307	18598.6	873.307	2207.23	873.307	28723.4	873.307	7073.9	873.307	30592.1	873.307	3688.26	873.307	6873.91	873.307	21773.2	873.307	5935.11	873.307	8658.45	873.307	31351.3
874.041	4179.3	874.041	14295.2	874.041	4980.46	874.041	19286.6	874.041	25962.5	874.041	29659.3	874.041	20416.2	874.041	4898.44	874.041	8121.95	874.041	4770.76	874.041	24551.8	874.041	13850.4	874.041	14004	874.041	25328.3	874.041	18687.5	874.041	2244.87	874.041	28937.2	874.041	7033.14	874.041	30623.9	874.041	3578.39	874.041	6956.25	874.041	21843.8	874.041	5857.59	874.041	8580.63	874.041	31164.9
874.775	4235.19	874.775	14154.4	874.775	4970.21	874.775	19479.2	874.775	26148.1	874.775	29650.6	874.775	20554.3	874.775	4892.22	874.775	8039.45	874.775	4758.45	874.775	24615.2	874.775	13715.6	874.775	13952	874.775	25321.7	874.775	18678.5	874.775	2175.24	874.775	29048.9	874.775	7145.55	874.775	30464.2	874.775	3578.15	874.775	6969.11	874.775	21802.7	874.775	5853.62	874.775	8635.38	874.775	31409.3
875.509	4222.9	875.509	14144	875.509	4992.63	875.509	19359.8	875.509	26115.4	875.509	29650.4	875.509	20555.7	875.509	4914.31	875.509	7942.82	875.509	4797.38	875.509	24681.8	875.509	13828.5	875.509	14060.7	875.509	25432.3	875.509	18564	875.509	2150.1	875.509	28930.9	875.509	7022.02	875.509	30573.5	875.509	3613.18	875.509	6865.2	875.509	21785	875.509	5858.47	875.509	8681.62	875.509	31491.8
876.243	4255.64	876.243	14222.9	876.243	4904.95	876.243	19268.8	876.243	25816	876.243	29900.1	876.243	20756.2	876.243	4876.53	876.243	7909.29	876.243	4836.06	876.243	24749.2	876.243	13658.7	876.243	14044.1	876.243	25314.4	876.243	18547.6	876.243	2131.91	876.243	28984.7	876.243	7081.05	876.243	30591.4	876.243	3658.03	876.243	6985.09	876.243	21666.7	876.243	5757.42	876.243	8506.18	876.243	31278.1
876.977	4233.02	876.977	14128.4	876.977	4961	876.977	19401.1	876.977	26185	876.977	29637.2	876.977	20466.4	876.977	4939.09	876.977	8021.35	876.977	4843.19	876.977	24907.1	876.977	13822.5	876.977	14047.7	876.977	25453.8	876.977	18583.6	876.977	2241.92	876.977	28855.7	876.977	7028.26	876.977	30463.4	876.977	3692.14	876.977	6973.86	876.977	21940.9	876.977	5903.87	876.977	8601.66	876.977	31385.2
877.711	4205.06	877.711	14254.5	877.711	4961	877.711	19404.9	877.711	25968.2	877.711	29641.8	877.711	20563.6	877.711	4972.72	877.711	8088.62	877.711	4756.31	877.711	24767	877.711	13978.5	877.711	14125.3	877.711	25505.2	877.711	18685.4	877.711	2177.45	877.711	29076.2	877.711	7035.74	877.711	30532.6	877.711	3638.88	877.711	6884.17	877.711	21679.3	877.711	5900.13	877.711	8477.4	877.711	31533.4
878.445	4258.83	878.445	14254.5	878.445	4963.69	878.445	19435.6	878.445	26246.9	878.445	29483.3	878.445	20473.3	878.445	4783.93	878.445	7946.79	878.445	4888.38	878.445	24643.9	878.445	13791.1	878.445	13888.3	878.445	25466.4	878.445	18716	878.445	2217.14	878.445	28908.2	878.445	7017.97	878.445	30505.3	878.445	3685.67	878.445	6941.39	878.445	21635.8	878.445	5863.05	878.445	8628.02	878.445	31458.1
879.179	4245.05	879.179	14233.2	879.179	5046.24	879.179	19522.4	879.179	26005.9	879.179	29799	879.179	20643.9	879.179	4811.84	879.179	8013.53	879.179	4864.12	879.179	24803.6	879.179	13771.7	879.179	13953.7	879.179	25472.8	879.179	18619	879.179	2226.15	879.179	29179.1	879.179	6950.14	879.179	30427	879.179	3631.81	879.179	6962.17	879.179	21641.2	879.179	5893.18	879.179	8721.69	879.179	31269.5
879.913	4198.14	879.913	14262.8	879.913	5050.79	879.913	19479.1	879.913	26177.5	879.913	29692.2	879.913	20591.7	879.913	4885.36	879.913	7983.17	879.913	4870.5	879.913	24559.3	879.913	13767.4	879.913	14094.1	879.913	25248.5	879.913	18717.2	879.913	2201.81	879.913	29123.4	879.913	6996.12	879.913	30295.3	879.913	3573.93	879.913	7005.69	879.913	21780.4	879.913	5949.9	879.913	8550.43	879.913	31404.4
880.647	4284.38	880.647	14258.3	880.647	5005.86	880.647	19345.4	880.647	26110.6	880.647	29525	880.647	20588.8	880.647	4923.83	880.647	8020.14	880.647	4754.36	880.647	24580.1	880.647	13845.2	880.647	14074.3	880.647	25171.6	880.647	18625.5	880.647	2231.66	880.647	29066.6	880.647	7135.9	880.647	30356.7	880.647	3695.91	880.647	6999.78	880.647	21801	880.647	5914.56	880.647	8550.05	880.647	31643.2
881.381	4233.96	881.381	14302.1	881.381	5028.45	881.381	19382.9	881.381	25986.5	881.381	29503.2	881.381	20619.3	881.381	4889.03	881.381	8073.09	881.381	4667.87	881.381	24611.7	881.381	13813.6	881.381	14017	881.381	25322.8	881.381	18557.7	881.381	2201.87	881.381	29034.2	881.381	6986.86	881.381	30566.1	881.381	3694.99	881.381	7044.03	881.381	21734.9	881.381	5884.75	881.381	8658.39	881.381	31685
882.115	4200.4	882.115	14345.2	882.115	4984.73	882.115	19347	882.115	25997.1	882.115	29624.7	882.115	20754	882.115	4849.87	882.115	8036.92	882.115	4753.15	882.115	24594.9	882.115	13730.5	882.115	13971.8	882.115	25391.5	882.115	18658.7	882.115	2214.01	882.115	29244.1	882.115	7066.81	882.115	30617.5	882.115	3683.2	882.115	7093.92	882.115	21651.3	882.115	5920.41	882.115	8606.82	882.115	31578.6
882.849	4210.48	882.849	14213.7	882.849	4975.42	882.849	19250.8	882.849	25956.6	882.849	29698	882.849	20789.2	882.849	4867.94	882.849	8041.25	882.849	4832.5	882.849	24624.7	882.849	13781.5	882.849	13890.2	882.849	25184.9	882.849	18629.9	882.849	2222.54	882.849	29273.2	882.849	7098.86	882.849	30577.5	882.849	3700.5	882.849	7072.8	882.849	21650.7	882.849	5958.54	882.849	8588.32	882.849	31405.2
883.584	4214.14	883.584	14034.2	883.584	5045.77	883.584	19379.3	883.584	25985.3	883.584	29656.2	883.584	20632.1	883.584	4899.6	883.584	8073.34	883.584	4850.09	883.584	24711.6	883.584	13931	883.584	13989.6	883.584	25184.1	883.584	18555.8	883.584	2219.66	883.584	29255.5	883.584	7039.86	883.584	30589.5	883.584	3660.41	883.584	6954.95	883.584	21799.7	883.584	5951.16	883.584	8693.44	883.584	31467.7
884.318	4241.86	884.318	14063.1	884.318	5082.74	884.318	19623.3	884.318	25980.9	884.318	29636.7	884.318	20617.8	884.318	4898.95	884.318	8097.48	884.318	4825.32	884.318	24806.7	884.318	13922.9	884.318	14112.7	884.318	25409.9	884.318	18644.3	884.318	2239.58	884.318	29354.2	884.318	7140.97	884.318	30570.8	884.318	3623.97	884.318	6867.94	884.318	21867.1	884.318	5903.03	884.318	8748.57	884.318	31568
885.052	4281.76	885.052	14180.8	885.052	5084	885.052	19582.2	885.052	25827.8	885.052	29698	885.052	20738.9	885.052	4893.51	885.052	8141.24	885.052	4777.98	885.052	24835.6	885.052	13818	885.052	14003.6	885.052	25372.7	885.052	18690.9	885.052	2223.56	885.052	29211.8	885.052	7163.41	885.052	30549.6	885.052	3647.94	885.052	6903.06	885.052	21691.2	885.052	5892.51	885.052	8680.98	885.052	31394.4
885.786	4291.21	885.786	14202.1	885.786	5098.43	885.786	19406.5	885.786	26079	885.786	29738.2	885.786	20615.3	885.786	4899.6	885.786	8080.22	885.786	4871.2	885.786	24801.3	885.786	13888.1	885.786	14085.5	885.786	25411.6	885.786	18620.4	885.786	2210.86	885.786	29116.1	885.786	7097.02	885.786	30679.4	885.786	3675.9	885.786	6947.05	885.786	21648.4	885.786	5978.33	885.786	8611.69	885.786	31595.9
886.52	4227.66	886.52	14390.1	886.52	5121.19	886.52	19603.6	886.52	26195	886.52	29676.7	886.52	20760.8	886.52	4912.11	886.52	8078.59	886.52	4893.65	886.52	24841.9	886.52	13755.8	886.52	14062.6	886.52	25564.2	886.52	18583.3	886.52	2232.14	886.52	29147.3	886.52	7083.75	886.52	30748.5	886.52	3773.41	886.52	7032.77	886.52	21830.8	886.52	5955.23	886.52	8745.45	886.52	31914.3
887.254	4218.19	887.254	14383.7	887.254	5005.27	887.254	19566.2	887.254	26198.2	887.254	29508	887.254	20818.1	887.254	4935.14	887.254	8130	887.254	4910.13	887.254	24786.7	887.254	13813.4	887.254	13908.4	887.254	25426.2	887.254	18641.5	887.254	2225.6	887.254	29172.3	887.254	7112.86	887.254	30786	887.254	3708.56	887.254	6881.09	887.254	21778.2	887.254	5884.43	887.254	8545.44	887.254	31535.8
887.988	4157.01	887.988	14227.4	887.988	4999.44	887.988	19578.8	887.988	26221.2	887.988	30081.4	887.988	20860.7	887.988	4956.47	887.988	8024.63	887.988	4819.83	887.988	24538.9	887.988	13754.2	887.988	14206	887.988	25475.6	887.988	18855	887.988	2204.96	887.988	29276.7	887.988	7122.03	887.988	30797.9	887.988	3705.13	887.988	6894.82	887.988	21858.7	887.988	5988.8	887.988	8600.62	887.988	31626.2
888.722	4245.66	888.722	14612.8	888.722	5009.73	888.722	19462.8	888.722	26108	888.722	29456.5	888.722	20698.9	888.722	4826.44	888.722	8038.67	888.722	4886.24	888.722	24713.8	888.722	13825.3	888.722	14050.7	888.722	25091.1	888.722	18436	888.722	2204.02	888.722	29005.5	888.722	6990.14	888.722	30706.2	888.722	3707.93	888.722	7001.46	888.722	21807.2	888.722	5873.74	888.722	8658.62	888.722	31629.9
889.456	4157.83	889.456	14249.4	889.456	5066.33	889.456	19448.1	889.456	26359.4	889.456	29524.5	889.456	20753.4	889.456	4910.22	889.456	8114.8	889.456	4901.63	889.456	24793.8	889.456	13908.3	889.456	13991.3	889.456	25526.8	889.456	18734.7	889.456	2276.68	889.456	29122.3	889.456	7134.95	889.456	30612.7	889.456	3639.51	889.456	6844.18	889.456	22013.3	889.456	5916.66	889.456	8637.17	889.456	31531.6
890.19	4231.94	890.19	14370.2	890.19	4996.9	890.19	19532.7	890.19	26222.1	890.19	29767.6	890.19	20742	890.19	4921.53	890.19	8102.48	890.19	4691.19	890.19	24744.1	890.19	13966.9	890.19	14107.4	890.19	25585.1	890.19	18660.4	890.19	2246.87	890.19	29045.7	890.19	7102.31	890.19	30853.6	890.19	3669.5	890.19	6981.79	890.19	21798.7	890.19	5834.42	890.19	8587.46	890.19	31597.3
890.924	4290.79	890.924	14453.6	890.924	4925.32	890.924	19333.6	890.924	26121.8	890.924	29955.2	890.924	20678	890.924	4936.03	890.924	8180.38	890.924	4836.74	890.924	24893.6	890.924	13891.5	890.924	14162.6	890.924	25644.3	890.924	18724.9	890.924	2258.71	890.924	29143.5	890.924	7055.66	890.924	30495	890.924	3733.13	890.924	7069.26	890.924	21843.9	890.924	5951.25	890.924	8665.86	890.924	31646.2
891.658	4303.72	891.658	14209.9	891.658	4976.23	891.658	19393.1	891.658	26024	891.658	29908	891.658	20632.3	891.658	4958.6	891.658	8175.01	891.658	4872.55	891.658	24770.8	891.658	13939.8	891.658	14094.5	891.658	25659.3	891.658	18774.6	891.658	2203.92	891.658	29134.8	891.658	7042.85	891.658	30803.6	891.658	3738.23	891.658	6930.97	891.658	21700.8	891.658	6036.09	891.658	8712.25	891.658	31525
892.392	4315.72	892.392	14222.4	892.392	5034.17	892.392	19582.5	892.392	26004.7	892.392	29822.3	892.392	20883.7	892.392	4904.31	892.392	8123.48	892.392	4890.03	892.392	24834.4	892.392	14017.7	892.392	14112.4	892.392	25438.1	892.392	18721.6	892.392	2223.51	892.392	29292.8	892.392	7095.59	892.392	30952	892.392	3732.04	892.392	6862.16	892.392	21872.9	892.392	5905.35	892.392	8657.61	892.392	31604.5
893.126	4343.72	893.126	14365.9	893.126	5035.22	893.126	19553.9	893.126	26154.2	893.126	29879.7	893.126	20955.4	893.126	4942.88	893.126	8082.01	893.126	4879.62	893.126	24867.1	893.126	13962.3	893.126	14126.8	893.126	25359.8	893.126	18618.6	893.126	2211.35	893.126	29205.7	893.126	7169.27	893.126	30990.6	893.126	3714.54	893.126	6977.35	893.126	21905.5	893.126	5901.25	893.126	8738.65	893.126	31530.6
893.861	4320.93	893.861	14340.9	893.861	5029.2	893.861	19592.4	893.861	26194.6	893.861	29983.7	893.861	20804	893.861	4938.32	893.861	8119.76	893.861	4820.85	893.861	24954.9	893.861	13832.3	893.861	14020.7	893.861	25471.7	893.861	18689.7	893.861	2238.56	893.861	29074.8	893.861	7129.37	893.861	30970.1	893.861	3700.91	893.861	7049.5	893.861	21984.3	893.861	5961.32	893.861	8752.08	893.861	31425.3
894.595	4223.48	894.595	14269.6	894.595	5051.8	894.595	19656.8	894.595	26119.3	894.595	29917.2	894.595	20813.6	894.595	4897.04	894.595	8137.63	894.595	4803.45	894.595	24963.9	894.595	13772	894.595	13998.9	894.595	25535.2	894.595	18831.6	894.595	2258.25	894.595	29072.3	894.595	7109.43	894.595	30853.1	894.595	3677.43	894.595	6967.88	894.595	21946.2	894.595	5965.71	894.595	8709.35	894.595	31428.8
895.329	4185.5	895.329	14365.9	895.329	5097.27	895.329	19533.2	895.329	26080.6	895.329	29827.6	895.329	21019.6	895.329	4859.28	895.329	8046.52	895.329	4838.79	895.329	24858.9	895.329	13824	895.329	14009.1	895.329	25511.9	895.329	18890.5	895.329	2243.97	895.329	29041.4	895.329	7123.11	895.329	30829.1	895.329	3682.41	895.329	6893.48	895.329	21769.3	895.329	5932.98	895.329	8702.17	895.329	31452.7
896.063	4246.27	896.063	14428.4	896.063	5097.81	896.063	19428.5	896.063	26072.6	896.063	29876.9	896.063	20999.3	896.063	4807.12	896.063	8013.19	896.063	4827.25	896.063	24817.8	896.063	13954.1	896.063	14037.8	896.063	25535.4	896.063	18899.5	896.063	2244.34	896.063	28997.3	896.063	7122.79	896.063	30918.6	896.063	3695.3	896.063	6899.41	896.063	21817.2	896.063	5922.35	896.063	8665.6	896.063	31487.8
896.797	4256.32	896.797	14325.5	896.797	5017.33	896.797	19488.1	896.797	26172.3	896.797	29850.9	896.797	20667.6	896.797	4850.34	896.797	8033.03	896.797	4804.55	896.797	24749.7	896.797	14002.8	896.797	14290.5	896.797	25612.4	896.797	18804.5	896.797	2182.57	896.797	28991.3	896.797	7249.71	896.797	30951.4	896.797	3646.08	896.797	6885.44	896.797	21856.6	896.797	5969.89	896.797	8669.08	896.797	31550.5
897.531	4258.8	897.531	14467.4	897.531	5007	897.531	19575.7	897.531	26341.3	897.531	29846.1	897.531	20591.1	897.531	4822.02	897.531	7839.12	897.531	4872.54	897.531	24860.1	897.531	13835.3	897.531	14198.6	897.531	25611.9	897.531	18706.7	897.531	2188.99	897.531	28970.4	897.531	7237.05	897.531	31027.8	897.531	3710.88	897.531	6891.38	897.531	21867.2	897.531	5928.36	897.531	8635.2	897.531	31637.1
898.265	4254.14	898.265	14464.6	898.265	5000.66	898.265	19627.6	898.265	26320.3	898.265	29900.8	898.265	20694.5	898.265	4825.82	898.265	8054.52	898.265	4784.34	898.265	24905	898.265	14000.2	898.265	14083.4	898.265	25535.2	898.265	18847.5	898.265	2203.07	898.265	29126.4	898.265	7144.62	898.265	31024.2	898.265	3758.55	898.265	6895.18	898.265	21765.2	898.265	6013.17	898.265	8607.77	898.265	31541.7
898.999	4267.26	898.999	14523.5	898.999	4964.36	898.999	19446.9	898.999	26386	898.999	29882.4	898.999	20852.6	898.999	4947.67	898.999	8158.3	898.999	4815.8	898.999	24785.8	898.999	13983.8	898.999	14096	898.999	25579.9	898.999	18740.4	898.999	2242.55	898.999	29189.9	898.999	7132.96	898.999	30851.3	898.999	3760.07	898.999	6999.88	898.999	21877.2	898.999	5916.3	898.999	8462.16	898.999	31574.7
899.733	4424.73	899.733	14355.9	899.733	5022.84	899.733	19572.8	899.733	26036.6	899.733	30167.2	899.733	20675	899.733	4877.24	899.733	8160.64	899.733	4693.04	899.733	25092.4	899.733	13684	899.733	14147.3	899.733	25577.3	899.733	18696.3	899.733	2249.71	899.733	29090.3	899.733	7095.41	899.733	30789.9	899.733	3735.31	899.733	6887.1	899.733	22002	899.733	5945.27	899.733	8540.42	899.733	31365
900.467	4281.43	900.467	14437.2	900.467	4997.56	900.467	19820.4	900.467	26140.6	900.467	29706.3	900.467	20845	900.467	5077.67	900.467	8041.98	900.467	4860.69	900.467	24870.1	900.467	13854	900.467	14264.1	900.467	25517.5	900.467	18719.6	900.467	2202.88	900.467	29201.5	900.467	7130.91	900.467	30605.8	900.467	3675.52	900.467	6982.39	900.467	21832	900.467	5968.63	900.467	8663.74	900.467	31594.5
901.201	4213.2	901.201	14170.5	901.201	5025.89	901.201	19444.4	901.201	26139.1	901.201	29707	901.201	20770.4	901.201	4978.35	901.201	8067.62	901.201	4736.49	901.201	24635.7	901.201	13956.6	901.201	14053.2	901.201	25551.9	901.201	18612.6	901.201	2217.58	901.201	29143.6	901.201	7014.86	901.201	30636.4	901.201	3737.24	901.201	6982.71	901.201	21913.7	901.201	5881.84	901.201	8745.06	901.201	31546.4
901.935	4307.81	901.935	14343.5	901.935	5001.44	901.935	19324.1	901.935	26358.3	901.935	29701.2	901.935	20900.6	901.935	4938.52	901.935	8005.71	901.935	4759.61	901.935	24930.9	901.935	13832.3	901.935	14063.3	901.935	25822.2	901.935	18687.2	901.935	2207.76	901.935	29067.9	901.935	6979.36	901.935	31283.7	901.935	3727.18	901.935	6989.37	901.935	21727.9	901.935	5942.84	901.935	8635.51	901.935	31516
902.669	4326.48	902.669	14434.6	902.669	5032.55	902.669	19633	902.669	26221	902.669	29805.6	902.669	20973.5	902.669	4891.7	902.669	8084.66	902.669	4737.46	902.669	25085.3	902.669	14073.9	902.669	14010.8	902.669	25703.5	902.669	18861.8	902.669	2217.77	902.669	29027.3	902.669	7136.64	902.669	30879.1	902.669	3681.46	902.669	7012.9	902.669	21891	902.669	5928.03	902.669	8721.54	902.669	31476.4
903.403	4285.68	903.403	14267.6	903.403	4946.72	903.403	19537.2	903.403	26266.9	903.403	29890.5	903.403	20831.2	903.403	4930.23	903.403	8052.69	903.403	4771.67	903.403	24990.9	903.403	13995.2	903.403	14095.5	903.403	25616.9	903.403	18823.4	903.403	2200.01	903.403	29164.4	903.403	7159.23	903.403	30782.3	903.403	3672.15	903.403	6998.54	903.403	21944.8	903.403	5884.08	903.403	8819.61	903.403	31538.1
904.137	4341.34	904.137	14309.4	904.137	5022.49	904.137	19683.4	904.137	26302.3	904.137	29929.9	904.137	20786.5	904.137	5019.55	904.137	8080.24	904.137	4833.83	904.137	24822.8	904.137	13951.8	904.137	14175.3	904.137	25618.4	904.137	18724.4	904.137	2178.76	904.137	29396.6	904.137	7165.46	904.137	30798.5	904.137	3731.75	904.137	7025.41	904.137	21983.6	904.137	5928.63	904.137	8874.62	904.137	31429.3
904.872	4324.09	904.872	14389.9	904.872	5007.98	904.872	19681.5	904.872	26365.3	904.872	29895.6	904.872	20816.2	904.872	4981.52	904.872	8093.26	904.872	4867.42	904.872	24819.9	904.872	13937.3	904.872	14093.5	904.872	25518.7	904.872	18716.6	904.872	2223.09	904.872	29373.1	904.872	7194.48	904.872	30807.9	904.872	3708.48	904.872	7006.4	904.872	21994.2	904.872	5944.26	904.872	8769.75	904.872	31473.6
905.606	4219.01	905.606	14437.6	905.606	4974.41	905.606	19577.5	905.606	26383.6	905.606	30003.1	905.606	20754.8	905.606	4951.42	905.606	8004.84	905.606	4869.01	905.606	24934.1	905.606	13947.6	905.606	14123.7	905.606	25492.6	905.606	18836.7	905.606	2188.7	905.606	29144.2	905.606	7202.99	905.606	30914.2	905.606	3661.49	905.606	7068.21	905.606	22113.8	905.606	5960.07	905.606	8710.08	905.606	31389
906.34	4218.1	906.34	14439.5	906.34	5005.08	906.34	19583.4	906.34	26315.9	906.34	30017.8	906.34	20846	906.34	5009.9	906.34	8053.87	906.34	4874.03	906.34	24947.6	906.34	13944.4	906.34	14207	906.34	25588.6	906.34	18877.1	906.34	2146.26	906.34	29096.9	906.34	7195.81	906.34	30999.2	906.34	3646.73	906.34	7164.95	906.34	22170.5	906.34	5928.31	906.34	8703.23	906.34	31318.3
907.074	4323.35	907.074	14422.1	907.074	4982.5	907.074	19585.9	907.074	26221.5	907.074	29921.2	907.074	20892.9	907.074	5003.19	907.074	8179.57	907.074	4887	907.074	24952.1	907.074	13961.1	907.074	14182.9	907.074	25641.8	907.074	18751.5	907.074	2226.72	907.074	29152.5	907.074	7192.62	907.074	30952	907.074	3646.4	907.074	7092.23	907.074	22066	907.074	5888.2	907.074	8605.91	907.074	31583.7
907.808	4352.7	907.808	14423.8	907.808	4967.79	907.808	19521.7	907.808	26197.6	907.808	30046.6	907.808	20645.8	907.808	4950.41	907.808	8082.97	907.808	4902.41	907.808	25103.6	907.808	13987.1	907.808	14139.6	907.808	25652.1	907.808	18719.9	907.808	2275.05	907.808	29067.9	907.808	7161.94	907.808	30920.9	907.808	3714.27	907.808	6965.19	907.808	22013.4	907.808	5936.53	907.808	8604.58	907.808	31780.8
908.542	4326.31	908.542	14303.2	908.542	4999.77	908.542	19457.5	908.542	26360.4	908.542	30117.8	908.542	20764.9	908.542	4996.46	908.542	8028.36	908.542	4919.32	908.542	25148.2	908.542	13831.1	908.542	14118	908.542	25681.6	908.542	18847	908.542	2231.6	908.542	29135.1	908.542	7088.98	908.542	31030.8	908.542	3782.44	908.542	6993.56	908.542	21921.7	908.542	5914.04	908.542	8774.52	908.542	31723.9
909.276	4391.67	909.276	14350.4	909.276	4984.09	909.276	19708.5	909.276	26413.9	909.276	30243.8	909.276	20935.9	909.276	4994.11	909.276	8182.02	909.276	4854.56	909.276	24984.3	909.276	13869.2	909.276	14403.1	909.276	25701	909.276	18888.3	909.276	2219.4	909.276	29280.9	909.276	7101.04	909.276	31140.1	909.276	3702.81	909.276	7036.97	909.276	21911.3	909.276	5953.73	909.276	8787.24	909.276	31571.2
910.01	4332.87	910.01	14572.9	910.01	4937.4	910.01	19711.2	910.01	26529.2	910.01	30075.2	910.01	20837.4	910.01	4955.92	910.01	8234.79	910.01	4817.06	910.01	24759.5	910.01	13718.1	910.01	14312.3	910.01	25550.1	910.01	18950.4	910.01	2228.73	910.01	29192.3	910.01	7233.15	910.01	31196.3	910.01	3673.29	910.01	6950.09	910.01	22004	910.01	5910.75	910.01	8717.82	910.01	31619.9
910.744	4270.44	910.744	14378.1	910.744	4988.75	910.744	19678.3	910.744	26270.7	910.744	29926.3	910.744	21012.1	910.744	4992.26	910.744	8151.79	910.744	4883.59	910.744	24910.1	910.744	14044.7	910.744	14282	910.744	25776.3	910.744	18936.6	910.744	2162.15	910.744	29077.7	910.744	7160.58	910.744	30885.5	910.744	3659.07	910.744	7151.96	910.744	22141.8	910.744	6040.21	910.744	8614.56	910.744	31786.2
911.478	4307.86	911.478	14671.6	911.478	5064.71	911.478	19590.1	911.478	26297.9	911.478	29963.9	911.478	20707.4	911.478	4884.42	911.478	8209.93	911.478	4892.96	911.478	24988.9	911.478	13917.2	911.478	14327.9	911.478	25857.9	911.478	18685.3	911.478	2292.5	911.478	29364.7	911.478	7230.92	911.478	30878	911.478	3736.91	911.478	6967.22	911.478	22292.8	911.478	5982.07	911.478	8577.04	911.478	31513.1
912.212	4228.59	912.212	14340.4	912.212	4994	912.212	19632.2	912.212	26395.2	912.212	29922	912.212	20839.1	912.212	5015.73	912.212	8213.75	912.212	4739.79	912.212	25155.7	912.212	13989.1	912.212	14066.7	912.212	25589.2	912.212	18857.4	912.212	2278.99	912.212	29422.1	912.212	7358.4	912.212	31127.2	912.212	3606.79	912.212	7082.22	912.212	21968.9	912.212	6051.32	912.212	8688.47	912.212	31682
912.946	4295.39	912.946	14640.8	912.946	5094.54	912.946	19499.4	912.946	26230.2	912.946	30113.5	912.946	20818.3	912.946	4986.62	912.946	8205.25	912.946	4908.68	912.946	25122.4	912.946	13998.4	912.946	14197.7	912.946	25572.8	912.946	19138.4	912.946	2314.63	912.946	29408.5	912.946	7165.82	912.946	30972.6	912.946	3707.34	912.946	7090	912.946	22208.5	912.946	5889.8	912.946	8663.64	912.946	31487.3
913.68	4242.8	913.68	14326.9	913.68	5110.81	913.68	19692.9	913.68	26399	913.68	29742.7	913.68	20890.4	913.68	4945.44	913.68	8213.75	913.68	4933.38	913.68	25055.9	913.68	13923.4	913.68	14337.7	913.68	25785.1	913.68	18816.9	913.68	2244.02	913.68	29398.7	913.68	7173.57	913.68	31030.1	913.68	3705.93	913.68	7064.8	913.68	22161.5	913.68	5945.65	913.68	8777.66	913.68	31589.1
914.414	4314.06	914.414	14325.8	914.414	5026.72	914.414	19968	914.414	26657.6	914.414	29998.5	914.414	20878	914.414	5015.31	914.414	8264.8	914.414	4944.19	914.414	24900.1	914.414	14010.4	914.414	14126.2	914.414	25783.7	914.414	18950.2	914.414	2226	914.414	29315.2	914.414	7257.83	914.414	31015.2	914.414	3630.67	914.414	7057.5	914.414	22088.7	914.414	5989.53	914.414	8850.8	914.414	31688.8
915.149	4286.02	915.149	14404.7	915.149	5114.28	915.149	19701.2	915.149	26622.6	915.149	30092	915.149	20960.3	915.149	4981.81	915.149	8138.37	915.149	4798.88	915.149	24822.7	915.149	14078.8	915.149	14136.6	915.149	25671.2	915.149	18849.7	915.149	2193.85	915.149	29323.1	915.149	7221.68	915.149	30985.4	915.149	3683.48	915.149	7039.77	915.149	21981.4	915.149	5978.71	915.149	8835.68	915.149	31783.4
915.883	4298.11	915.883	14369.7	915.883	5079.01	915.883	19553.3	915.883	26381.3	915.883	30131	915.883	20862.7	915.883	4907.33	915.883	8097.84	915.883	4811.52	915.883	24806.5	915.883	13949.1	915.883	14202.7	915.883	25801.1	915.883	18885.5	915.883	2212.6	915.883	29451.9	915.883	7180.2	915.883	31071.1	915.883	3729.92	915.883	6983.07	915.883	22038.2	915.883	5971.25	915.883	8779.35	915.883	31828.5
916.617	4394.77	916.617	14415.3	916.617	5063.69	916.617	19704.6	916.617	26300.3	916.617	30145.2	916.617	20869.4	916.617	4930.58	916.617	8123.31	916.617	4871.09	916.617	25015.4	916.617	13913.9	916.617	14235	916.617	25806.7	916.617	18876.6	916.617	2250.38	916.617	29362.3	916.617	7175.39	916.617	31214.1	916.617	3757.93	916.617	7024.14	916.617	22107.9	916.617	6006.5	916.617	8743.25	916.617	31670.4
917.351	4360.71	917.351	14439.8	917.351	5044.59	917.351	19791.9	917.351	26429.3	917.351	30133	917.351	20791.2	917.351	4986.47	917.351	8125.97	917.351	4900.46	917.351	25130.7	917.351	13991.2	917.351	14167.5	917.351	25852.2	917.351	18839.1	917.351	2235.05	917.351	29506.5	917.351	7122.69	917.351	31212.6	917.351	3801.66	917.351	7025.2	917.351	22016.4	917.351	5978.69	917.351	8777.24	917.351	31589.1
918.085	4329.85	918.085	14426.3	918.085	5004.19	918.085	19810.4	918.085	26479.8	918.085	30201.4	918.085	20767.5	918.085	4998.06	918.085	8119.56	918.085	4907.12	918.085	25170.8	918.085	14019.8	918.085	14093.7	918.085	25955.6	918.085	18928.2	918.085	2204.69	918.085	29696.3	918.085	7134.45	918.085	31137.5	918.085	3783.23	918.085	7048.69	918.085	22026.1	918.085	5949.64	918.085	8737.59	918.085	31480.2
918.819	4375.33	918.819	14403	918.819	5006.97	918.819	19786.7	918.819	26439.2	918.819	30255.7	918.819	20923.1	918.819	4958.02	918.819	8167.46	918.819	4926.36	918.819	25237.2	918.819	14001.2	918.819	14181.3	918.819	25796.3	918.819	19001.7	918.819	2204.88	918.819	29455.8	918.819	7190.23	918.819	31172.7	918.819	3765.13	918.819	7177.94	918.819	22180.1	918.819	5920.8	918.819	8662.02	918.819	31374
919.553	4334.52	919.553	14321.1	919.553	4966.19	919.553	19753	919.553	26511.5	919.553	30192.2	919.553	20905	919.553	4916.68	919.553	8255.57	919.553	4968.59	919.553	25168.9	919.553	14014.7	919.553	14276.2	919.553	25669.8	919.553	18941.6	919.553	2217.44	919.553	29216.7	919.553	7138.56	919.553	31221.9	919.553	3798.64	919.553	7106.98	919.553	22175.5	919.553	5824.22	919.553	8689.6	919.553	31577.4
920.287	4328.37	920.287	14339.9	920.287	4929.52	920.287	19893.3	920.287	26589.4	920.287	30154.5	920.287	20887.9	920.287	4973.54	920.287	8277.58	920.287	4936.96	920.287	25093.9	920.287	14029.3	920.287	14238.5	920.287	25880.2	920.287	18868	920.287	2260.06	920.287	29251	920.287	7144.87	920.287	31120.3	920.287	3735.14	920.287	6890.74	920.287	22156.3	920.287	5868.43	920.287	8660.75	920.287	31694.1
921.021	4247.49	921.021	14353.8	921.021	4980.85	921.021	19714.1	921.021	26610.3	921.021	30126.2	921.021	20931.8	921.021	5027.46	921.021	8267.74	921.021	4978.31	921.021	24903.5	921.021	13922.5	921.021	14311.9	921.021	25888.5	921.021	18884.3	921.021	2316.16	921.021	29311.1	921.021	7180.48	921.021	30976	921.021	3741.9	921.021	7048.29	921.021	22257.3	921.021	5964.5	921.021	8727.84	921.021	31724.1
921.755	4244.36	921.755	14328.8	921.755	4969.82	921.755	19838.2	921.755	26583.9	921.755	30217	921.755	20813.7	921.755	5010.89	921.755	8198.03	921.755	4945.75	921.755	25086.8	921.755	13973.7	921.755	14139.1	921.755	26016.6	921.755	18838.8	921.755	2274.8	921.755	29328.7	921.755	7161.86	921.755	30993.2	921.755	3696.67	921.755	7068	921.755	22172.3	921.755	5900.3	921.755	8866.51	921.755	31774.4
922.489	4315.31	922.489	14417.1	922.489	5066.04	922.489	19922.9	922.489	26747.2	922.489	30246.3	922.489	20869.9	922.489	5066.94	922.489	8285.51	922.489	4810.61	922.489	25221.5	922.489	14152.3	922.489	14286.6	922.489	25770.7	922.489	18818	922.489	2245.6	922.489	29534.5	922.489	7319.95	922.489	31101.9	922.489	3698.89	922.489	7083.9	922.489	22334.1	922.489	5965.84	922.489	8798.39	922.489	31630.8
923.223	4282.39	923.223	14483.4	923.223	5040.36	923.223	19666.5	923.223	26551.2	923.223	30104.7	923.223	20708.4	923.223	4854.08	923.223	8241.32	923.223	4885.76	923.223	25305.4	923.223	14052.1	923.223	14345.1	923.223	25567.7	923.223	18984.7	923.223	2227.42	923.223	29377.2	923.223	7281.4	923.223	31061.9	923.223	3672.43	923.223	7119.25	923.223	21980.8	923.223	5787.23	923.223	8714.36	923.223	31829.7
923.957	4394.15	923.957	14594.2	923.957	5076.98	923.957	19707.8	923.957	26572.8	923.957	30072.8	923.957	21141.3	923.957	4862.54	923.957	8266.67	923.957	4963.71	923.957	25337.3	923.957	13901.9	923.957	14356.4	923.957	25941.4	923.957	19040.1	923.957	2270.62	923.957	29555.7	923.957	7313.33	923.957	31052.5	923.957	3707.18	923.957	6979.33	923.957	22207.1	923.957	5965.65	923.957	8743.47	923.957	31645.6
924.691	4306.55	924.691	14540.4	924.691	5123.37	924.691	19503.5	924.691	26462.2	924.691	30383.4	924.691	20823.1	924.691	4960.62	924.691	8075.77	924.691	4857.95	924.691	24872.7	924.691	14039.1	924.691	14179	924.691	25842.6	924.691	18899.7	924.691	2257.03	924.691	29535.6	924.691	7301.65	924.691	31141.9	924.691	3766.85	924.691	7182.03	924.691	22416.6	924.691	5936.73	924.691	8752.12	924.691	31801.5
925.425	4289.2	925.425	14413.6	925.425	5134.79	925.425	19776.5	925.425	26494.3	925.425	30461.9	925.425	20866.4	925.425	4963.91	925.425	8156.49	925.425	4803.49	925.425	25189	925.425	13904.4	925.425	14390	925.425	25788.2	925.425	19026.3	925.425	2231.85	925.425	29379.4	925.425	7177.27	925.425	31080.9	925.425	3723.41	925.425	7041.32	925.425	22395.4	925.425	5995.02	925.425	8816.85	925.425	31802.1
926.159	4337.19	926.159	14443.6	926.159	5091.57	926.159	19712.7	926.159	26585.2	926.159	30136.8	926.159	20844	926.159	4992.64	926.159	8377.83	926.159	4899.95	926.159	25374.4	926.159	14017.5	926.159	14292.7	926.159	25865.3	926.159	19216.6	926.159	2263.77	926.159	29438.7	926.159	7228.09	926.159	31314.2	926.159	3686.1	926.159	7115.37	926.159	22325.3	926.159	5988.02	926.159	8790.03	926.159	31939.4
926.894	4308.81	926.894	14431	926.894	5024.38	926.894	19801	926.894	26521.1	926.894	30265	926.894	20832.7	926.894	4919.46	926.894	8236.93	926.894	4891.79	926.894	25302.9	926.894	13965.4	926.894	14297.9	926.894	25808.9	926.894	18974	926.894	2291.93	926.894	29818.6	926.894	7239.67	926.894	31338	926.894	3742.43	926.894	7090.65	926.894	22403.3	926.894	6006.78	926.894	8751.8	926.894	31971.4
927.628	4276.75	927.628	14565.3	927.628	4972.33	927.628	19805.7	927.628	26440.8	927.628	30255.2	927.628	20888.7	927.628	5031.42	927.628	8090.54	927.628	4884.68	927.628	25275.5	927.628	14070.4	927.628	14299.9	927.628	25764	927.628	18891.6	927.628	2272.55	927.628	29603.3	927.628	7281.62	927.628	31273	927.628	3712.02	927.628	7155.06	927.628	22472.1	927.628	5939.3	927.628	8752.01	927.628	31913.3
928.362	4340.04	928.362	14492.4	928.362	5010.95	928.362	19625	928.362	26560.8	928.362	30111.7	928.362	20932.5	928.362	5046.53	928.362	8084.77	928.362	4911.05	928.362	25163.1	928.362	13979.3	928.362	14263.6	928.362	25967	928.362	19063.5	928.362	2237.54	928.362	29434	928.362	7270.6	928.362	31231.4	928.362	3689.22	928.362	7060.92	928.362	22298.4	928.362	5913.44	928.362	8813.19	928.362	31768.3
929.096	4357.87	929.096	14492.5	929.096	5052.1	929.096	19578.7	929.096	26658.3	929.096	30178.4	929.096	21059.5	929.096	5036.7	929.096	8214.56	929.096	4873.05	929.096	25119.6	929.096	13959	929.096	14281.3	929.096	25954.9	929.096	19112.6	929.096	2254.45	929.096	29562.6	929.096	7230.78	929.096	31274.3	929.096	3722.92	929.096	7089.52	929.096	22189.2	929.096	5956.6	929.096	8817.76	929.096	31807.6
929.83	4355.12	929.83	14546.1	929.83	5067.45	929.83	19749.3	929.83	26627.6	929.83	30215.6	929.83	21141.7	929.83	5054.23	929.83	8261.22	929.83	4835.21	929.83	25303.9	929.83	14088.1	929.83	14375.1	929.83	25852.1	929.83	19068	929.83	2289.5	929.83	29566.3	929.83	7206.34	929.83	31401.4	929.83	3757.33	929.83	7139.7	929.83	22260	929.83	5957.95	929.83	8782.8	929.83	31850.2
930.564	4400.84	930.564	14536	930.564	5052.31	930.564	19848.3	930.564	26672.9	930.564	30168.2	930.564	21048.4	930.564	5029.54	930.564	8160.56	930.564	4919.68	930.564	25377.7	930.564	14122.6	930.564	14413.3	930.564	25945.1	930.564	18983.8	930.564	2294.17	930.564	29464.9	930.564	7168.22	930.564	31420.9	930.564	3804.97	930.564	7104.41	930.564	22320.1	930.564	5945.28	930.564	8799.13	930.564	31801.4
931.298	4435.77	931.298	14551.8	931.298	5025.21	931.298	19814.1	931.298	26747.9	931.298	30275.6	931.298	20961.7	931.298	4986.66	931.298	8171.31	931.298	4967.2	931.298	25262.2	931.298	14144.8	931.298	14302.6	931.298	25982.5	931.298	18904	931.298	2300.31	931.298	29529	931.298	7179.77	931.298	31322.4	931.298	3825.42	931.298	7164.42	931.298	22384.5	931.298	5975.12	931.298	8805.08	931.298	31809.2
932.032	4431.68	932.032	14540	932.032	5068.22	932.032	19836.1	932.032	26659.7	932.032	30280.4	932.032	20966.8	932.032	4955.05	932.032	8248.35	932.032	4852.15	932.032	25393.5	932.032	14227.2	932.032	14230.3	932.032	25974.6	932.032	19002.6	932.032	2291.07	932.032	29599.2	932.032	7228.98	932.032	31328.4	932.032	3737.05	932.032	7146.34	932.032	22441.1	932.032	5973.26	932.032	8791.56	932.032	31756.4
932.766	4344.29	932.766	14679.5	932.766	5087.66	932.766	19780.7	932.766	26680.4	932.766	30108.2	932.766	20945.9	932.766	5058.14	932.766	8164.45	932.766	4875.5	932.766	25571.2	932.766	14253.9	932.766	14326.7	932.766	26103.2	932.766	19036.3	932.766	2226.28	932.766	29570.8	932.766	7137.75	932.766	31315.5	932.766	3693.06	932.766	7105.55	932.766	22254.9	932.766	5943.94	932.766	8924.62	932.766	31787.9
933.5	4291.79	933.5	14614.4	933.5	5077.43	933.5	19640.8	933.5	26859.8	933.5	30224.4	933.5	21009.6	933.5	5103.88	933.5	8333.28	933.5	4947.95	933.5	25406.3	933.5	14251	933.5	14265.5	933.5	26085.1	933.5	19183.7	933.5	2257.29	933.5	29693.7	933.5	7186.66	933.5	31289.9	933.5	3770.7	933.5	7160.53	933.5	22120.3	933.5	5918.94	933.5	9040.37	933.5	31832.2
934.234	4399.08	934.234	14687.7	934.234	5047.86	934.234	19825.3	934.234	26656.3	934.234	30355.6	934.234	21062.3	934.234	4958.3	934.234	8178.31	934.234	4868.81	934.234	25366.7	934.234	14152.3	934.234	14399.3	934.234	25971.8	934.234	19091.8	934.234	2263.49	934.234	29463	934.234	7240.07	934.234	31430.1	934.234	3849.3	934.234	7174.42	934.234	22324.7	934.234	5975.96	934.234	8794.61	934.234	31720
934.968	4378.47	934.968	14580.3	934.968	5038.8	934.968	19727.1	934.968	26841.8	934.968	30367.9	934.968	21222.9	934.968	5069.64	934.968	8189.84	934.968	4897.11	934.968	25592.5	934.968	14001.9	934.968	14389.1	934.968	25815.3	934.968	18849.1	934.968	2218.78	934.968	29530	934.968	7172.56	934.968	31389.7	934.968	3815.8	934.968	7192.45	934.968	22325.8	934.968	6077.77	934.968	8859.54	934.968	31511.9
935.702	4287.26	935.702	14451.4	935.702	5055.72	935.702	19672.6	935.702	26689.5	935.702	30344.4	935.702	21126.1	935.702	4998.17	935.702	8205.82	935.702	4984.56	935.702	25582.1	935.702	14209.7	935.702	14467.1	935.702	25974.2	935.702	19079.4	935.702	2278.03	935.702	29720.9	935.702	7278.82	935.702	31689.7	935.702	3754.68	935.702	7315.63	935.702	22244.9	935.702	5996.9	935.702	8755.16	935.702	32054.5
936.436	4440.9	936.436	14596	936.436	4980.88	936.436	19764.1	936.436	26681.4	936.436	30682.5	936.436	21269.1	936.436	5013.69	936.436	8311.09	936.436	4977.65	936.436	25302.1	936.436	14264.1	936.436	14584.2	936.436	25811.4	936.436	19188.9	936.436	2193.68	936.436	29416.1	936.436	7284.65	936.436	31390.8	936.436	3827.47	936.436	7262.13	936.436	22386.3	936.436	6032.27	936.436	8897.21	936.436	31852.4
937.171	4431.3	937.171	14526	937.171	5032.29	937.171	20014.7	937.171	26931	937.171	30419.9	937.171	21105	937.171	5117.43	937.171	8306.81	937.171	4931.86	937.171	25632.7	937.171	14220.1	937.171	14292.7	937.171	26249.9	937.171	19081.2	937.171	2233.87	937.171	29698.6	937.171	7239.73	937.171	31364.5	937.171	3765.1	937.171	7151.8	937.171	22259.5	937.171	6102.9	937.171	8830.52	937.171	31790.9
937.905	4354.42	937.905	14622.7	937.905	5095.98	937.905	19931.8	937.905	27010.2	937.905	30532.1	937.905	21201.5	937.905	5085.29	937.905	8332.58	937.905	4945.21	937.905	25529.3	937.905	14163.5	937.905	14308	937.905	26103.7	937.905	19196.2	937.905	2306.49	937.905	29666.1	937.905	7348.98	937.905	31355.1	937.905	3697.41	937.905	7072.74	937.905	22274.7	937.905	6069.2	937.905	8892.81	937.905	31960.3
938.639	4346.76	938.639	14501.4	938.639	5094.76	938.639	19879.2	938.639	26866.4	938.639	30425.9	938.639	21081.2	938.639	5102.47	938.639	8225.49	938.639	4999.45	938.639	25302.1	938.639	14162.5	938.639	14365.6	938.639	26181	938.639	19163.1	938.639	2267.3	938.639	29837.4	938.639	7274.51	938.639	31748.4	938.639	3711.06	938.639	7056.5	938.639	22457.4	938.639	6040.21	938.639	8948.34	938.639	31914.9
939.373	4412.32	939.373	14410.8	939.373	5035.49	939.373	19907.7	939.373	26715.6	939.373	30469.1	939.373	21122.7	939.373	5083.02	939.373	8145.76	939.373	4886.29	939.373	25111.6	939.373	14324.6	939.373	14272	939.373	25977.2	939.373	19198.1	939.373	2293.16	939.373	29953.3	939.373	7247.23	939.373	31661.6	939.373	3774.01	939.373	7191.03	939.373	22644.5	939.373	5931.52	939.373	8948.54	939.373	32101.4
940.107	4446.97	940.107	14395.2	940.107	5165.54	940.107	19979.1	940.107	26752.4	940.107	30575.6	940.107	21201	940.107	5055.49	940.107	8290.38	940.107	4887.92	940.107	25263.3	940.107	14326	940.107	14290.5	940.107	25909.8	940.107	19140	940.107	2315.52	940.107	29809.8	940.107	7247.47	940.107	31578.9	940.107	3833.46	940.107	7237.07	940.107	22616.5	940.107	5985.42	940.107	8987.96	940.107	31891.8
940.841	4376.36	940.841	14676.2	940.841	5167.39	940.841	19947.7	940.841	26706.8	940.841	30611.1	940.841	21248.3	940.841	5035	940.841	8334.92	940.841	4868.12	940.841	25418	940.841	14250.9	940.841	14364.1	940.841	26029.6	940.841	19191	940.841	2306.71	940.841	29623.2	940.841	7292.05	940.841	31481.7	940.841	3835.58	940.841	7254.33	940.841	22479.5	940.841	6063.15	940.841	8946.08	940.841	31855.7
941.575	4327.7	941.575	14721.5	941.575	5077.93	941.575	19850.8	941.575	26757	941.575	30615.7	941.575	21096.2	941.575	5016.26	941.575	8266.94	941.575	4837.77	941.575	25428.5	941.575	14200.2	941.575	14362	941.575	26199.4	941.575	19268.1	941.575	2276.96	941.575	29611.9	941.575	7289.77	941.575	31505.5	941.575	3847.88	941.575	7226.41	941.575	22536.6	941.575	6054.19	941.575	8920.85	941.575	32065.1
942.309	4379.16	942.309	14621.5	942.309	5070.52	942.309	19942.1	942.309	26933.6	942.309	30419.2	942.309	21147.1	942.309	4988.85	942.309	8301.3	942.309	4823.5	942.309	25432	942.309	14166	942.309	14366.7	942.309	26256.2	942.309	19122	942.309	2290.48	942.309	29615.8	942.309	7344.53	942.309	31575.7	942.309	3817.42	942.309	7207.31	942.309	22636.2	942.309	6126.95	942.309	8927.03	942.309	32024
943.043	4382.54	943.043	14696.4	943.043	5073.75	943.043	20021.8	943.043	26934.6	943.043	30348.7	943.043	21396.2	943.043	4997.87	943.043	8336.02	943.043	4816.96	943.043	25502.4	943.043	14165.4	943.043	14433.4	943.043	26270	943.043	19036.2	943.043	2301.13	943.043	29569.2	943.043	7474.19	943.043	31493.8	943.043	3762.59	943.043	7223.21	943.043	22496.1	943.043	6149.85	943.043	8901.8	943.043	31885.6
943.777	4317.17	943.777	14724.8	943.777	5061.48	943.777	19919.8	943.777	26809.2	943.777	30554.1	943.777	21353	943.777	5055.83	943.777	8302.94	943.777	4900.4	943.777	25536.4	943.777	14205.8	943.777	14408.4	943.777	26347.5	943.777	19212.2	943.777	2254.34	943.777	29732	943.777	7449.94	943.777	31464.5	943.777	3755.52	943.777	7247.99	943.777	22412.3	943.777	6057.26	943.777	8900.48	943.777	31950.3
944.511	4338.72	944.511	14741.3	944.511	5103.22	944.511	20041.1	944.511	26826.8	944.511	30435.9	944.511	21270.2	944.511	5076.16	944.511	8300.24	944.511	4954.71	944.511	25481.7	944.511	14233.9	944.511	14319.7	944.511	26194.4	944.511	19242.3	944.511	2241.85	944.511	29949.7	944.511	7312.22	944.511	31572.4	944.511	3750.7	944.511	7324.53	944.511	22601.2	944.511	6110.46	944.511	8938.97	944.511	32049.8
945.245	4354.1	945.245	14739.7	945.245	5134.92	945.245	20210.4	945.245	26951.9	945.245	30424.8	945.245	21285.9	945.245	5076.43	945.245	8192.31	945.245	4890.58	945.245	25581	945.245	14201.6	945.245	14499.6	945.245	25949	945.245	19143	945.245	2226.35	945.245	29762.1	945.245	7288.02	945.245	31622.9	945.245	3841.54	945.245	7286.23	945.245	22505.7	945.245	6004.54	945.245	8970.56	945.245	32225.5
945.979	4407.85	945.979	14666.2	945.979	5060.38	945.979	20051.6	945.979	26987	945.979	30437.8	945.979	21314.3	945.979	5083.54	945.979	8312.92	945.979	4993.59	945.979	25694.4	945.979	14221.4	945.979	14666.6	945.979	26310	945.979	19212.8	945.979	2276.37	945.979	29771.9	945.979	7371.92	945.979	31749.9	945.979	3828.53	945.979	7236.11	945.979	22294.9	945.979	5914.69	945.979	8862.09	945.979	32274.1
946.713	4391.78	946.713	14727.2	946.713	5186.21	946.713	19735	946.713	26829.2	946.713	30643.4	946.713	21349.3	946.713	5075.58	946.713	8366.13	946.713	4830.97	946.713	25664.5	946.713	14273.1	946.713	14496.1	946.713	26197	946.713	19254.8	946.713	2214.42	946.713	29964.5	946.713	7420.57	946.713	31910.9	946.713	3797.6	946.713	7266.64	946.713	22531.9	946.713	6127.48	946.713	8919.85	946.713	32073.1
947.447	4354.11	947.447	14636.1	947.447	5184.98	947.447	19878.5	947.447	27013.5	947.447	30568.5	947.447	21179.3	947.447	5067.52	947.447	8308.38	947.447	5037.86	947.447	25594.8	947.447	14378.5	947.447	14597.7	947.447	26401.4	947.447	19165.2	947.447	2327.16	947.447	29855	947.447	7363.14	947.447	31422.5	947.447	3732.95	947.447	7185.75	947.447	22659.4	947.447	6068.23	947.447	8933.33	947.447	32366.2
948.182	4473.7	948.182	14582.4	948.182	5122.68	948.182	19813.5	948.182	26879.5	948.182	30724.3	948.182	21314.9	948.182	4975	948.182	8278.25	948.182	4869.82	948.182	25293.5	948.182	14201.4	948.182	14499.8	948.182	25944.7	948.182	19355.4	948.182	2268.63	948.182	29872.9	948.182	7272.74	948.182	31469.6	948.182	3806.4	948.182	7255.43	948.182	22611.4	948.182	6109.66	948.182	8902.25	948.182	32174.1
948.916	4404.03	948.916	14893	948.916	5109.89	948.916	19867.2	948.916	26962.8	948.916	30777.2	948.916	21368.3	948.916	5132.36	948.916	8296.68	948.916	4914.58	948.916	25603.9	948.916	14259.8	948.916	14465.4	948.916	26486.5	948.916	19441.1	948.916	2240.05	948.916	29710.5	948.916	7357.93	948.916	31749.3	948.916	3780.85	948.916	7182.21	948.916	22620.3	948.916	6079.18	948.916	9053.31	948.916	32112.2
949.65	4430.53	949.65	14710.1	949.65	5164.02	949.65	19718.6	949.65	26941.1	949.65	30750.4	949.65	21320.3	949.65	5105.57	949.65	8232.31	949.65	4962.54	949.65	25484.1	949.65	14170.3	949.65	14409.6	949.65	26390.1	949.65	19291.1	949.65	2284.29	949.65	29859.3	949.65	7327.21	949.65	31563.2	949.65	3820.16	949.65	7205.9	949.65	22537.8	949.65	5998.17	949.65	8872.19	949.65	32140.4
950.384	4420.28	950.384	14810.5	950.384	5166.29	950.384	20029.8	950.384	27100.1	950.384	30642.5	950.384	21363.8	950.384	5073.91	950.384	8232.84	950.384	5037.48	950.384	25590.2	950.384	14242.3	950.384	14607.8	950.384	26358.7	950.384	19243.6	950.384	2310.57	950.384	29854.9	950.384	7387.58	950.384	31769.3	950.384	3800.59	950.384	7169.83	950.384	22583.4	950.384	5968.96	950.384	8913.04	950.384	32163
951.118	4443.59	951.118	14731.5	951.118	5168.79	951.118	19971.9	951.118	27160.5	951.118	30801.5	951.118	21539.6	951.118	5124.79	951.118	8427.08	951.118	4993.18	951.118	25682	951.118	14314.4	951.118	14593.5	951.118	26381.2	951.118	19348.5	951.118	2296.07	951.118	29951.9	951.118	7378.37	951.118	31570.2	951.118	3796.52	951.118	7160.24	951.118	22783.5	951.118	6047.32	951.118	9039.29	951.118	31993.8
951.852	4472.35	951.852	14683.9	951.852	5124.43	951.852	19938.7	951.852	27101.4	951.852	30847.4	951.852	21425.5	951.852	5185.06	951.852	8406.01	951.852	4957.18	951.852	25766.8	951.852	14331.7	951.852	14525	951.852	26286.2	951.852	19245	951.852	2306.12	951.852	29951.6	951.852	7394.24	951.852	31694.8	951.852	3747.7	951.852	7231.84	951.852	22662.4	951.852	6135.68	951.852	8996.53	951.852	32230.2
952.586	4496.49	952.586	14742.6	952.586	5121.1	952.586	20042.8	952.586	27091.7	952.586	30686.8	952.586	21256.5	952.586	5200.42	952.586	8355.84	952.586	4964.17	952.586	25753.3	952.586	14401.8	952.586	14484	952.586	26659.3	952.586	19323.4	952.586	2348.41	952.586	29960	952.586	7358.75	952.586	31637.8	952.586	3738.64	952.586	7265.88	952.586	22744.1	952.586	6174.28	952.586	8914.23	952.586	32139.7
953.32	4406.11	953.32	14739.1	953.32	5154.62	953.32	20019.5	953.32	27024.6	953.32	30571.7	953.32	21381.4	953.32	5157.38	953.32	8404.83	953.32	5055.23	953.32	25673.2	953.32	14291.9	953.32	14573.9	953.32	26729.5	953.32	19410.4	953.32	2298.84	953.32	29987.9	953.32	7368.81	953.32	31858.6	953.32	3833.51	953.32	7239.68	953.32	22897.9	953.32	6150.32	953.32	8999.11	953.32	32157.4
954.054	4402.83	954.054	14761.1	954.054	5099.08	954.054	20010.9	954.054	26943.1	954.054	30542	954.054	21484.7	954.054	5099.47	954.054	8331.39	954.054	5078.59	954.054	25620.7	954.054	14254.1	954.054	14561.3	954.054	26539.5	954.054	19300.6	954.054	2291.75	954.054	30112.6	954.054	7379.13	954.054	31836.7	954.054	3868.33	954.054	7181.6	954.054	22798.3	954.054	6139.67	954.054	9043.93	954.054	32242.4
954.788	4483.71	954.788	14825.9	954.788	5103.85	954.788	20039.6	954.788	26932.2	954.788	30699.2	954.788	21393.2	954.788	5099.96	954.788	8247.22	954.788	5006.88	954.788	25599.1	954.788	14429	954.788	14499.9	954.788	26360.1	954.788	19262.7	954.788	2308.71	954.788	30126.4	954.788	7419.33	954.788	31623.6	954.788	3833.58	954.788	7251.23	954.788	22645.3	954.788	6130.45	954.788	9031.17	954.788	32394.4
955.522	4514	955.522	14793.5	955.522	5164.54	955.522	19978.9	955.522	27032.6	955.522	30829.5	955.522	21261.6	955.522	5115.28	955.522	8334.67	955.522	4937.89	955.522	25755.9	955.522	14494.2	955.522	14497.8	955.522	26403.5	955.522	19186.1	955.522	2311.77	955.522	30101.8	955.522	7476.58	955.522	31757.6	955.522	3831.45	955.522	7355.8	955.522	22726.7	955.522	6154.74	955.522	9007.18	955.522	32490.5
956.256	4490.7	956.256	14722.6	956.256	5161.49	956.256	20038.2	956.256	27097.1	956.256	30842.6	956.256	21246.4	956.256	5075.22	956.256	8387.44	956.256	4901.85	956.256	25933.5	956.256	14401.1	956.256	14581.8	956.256	26554	956.256	19111.7	956.256	2308.24	956.256	30081.5	956.256	7387.77	956.256	31911.3	956.256	3822.5	956.256	7318.05	956.256	22815.4	956.256	6190.6	956.256	8994.56	956.256	32332.8
956.99	4433.36	956.99	14784	956.99	5184.96	956.99	20228.9	956.99	26987.4	956.99	30898	956.99	21351.8	956.99	5043.41	956.99	8330.85	956.99	4927.78	956.99	25760.1	956.99	14387.4	956.99	14724.9	956.99	26426.9	956.99	19388.8	956.99	2241.81	956.99	29922.6	956.99	7253.71	956.99	31696.8	956.99	3803.93	956.99	7325.68	956.99	22764.9	956.99	6139.41	956.99	9043.2	956.99	32247.1
957.724	4423.52	957.724	14916.9	957.724	5145.61	957.724	20106.8	957.724	26953.3	957.724	30721.4	957.724	21379.4	957.724	5055.51	957.724	8357.42	957.724	5012.38	957.724	25625.8	957.724	14352.8	957.724	14676.5	957.724	26458.4	957.724	19447	957.724	2252.76	957.724	30023.6	957.724	7344.5	957.724	31524.1	957.724	3857.74	957.724	7436.29	957.724	22888.6	957.724	6141.18	957.724	8968.02	957.724	32167.4
958.458	4445.48	958.458	14961.5	958.458	5133.7	958.458	19984.2	958.458	26987	958.458	30970.9	958.458	21434.5	958.458	5064.76	958.458	8310.9	958.458	5033.58	958.458	25717.6	958.458	14344.9	958.458	14780.1	958.458	26510.8	958.458	19372.8	958.458	2247.47	958.458	30019.5	958.458	7454.9	958.458	31786.2	958.458	3880.21	958.458	7391.34	958.458	22797.5	958.458	6193.1	958.458	8970.47	958.458	32048.2
959.192	4548.82	959.192	14845	959.192	5145.87	959.192	20084.9	959.192	27277.6	959.192	31134.4	959.192	21508.9	959.192	5126.65	959.192	8469.01	959.192	4925	959.192	25723.6	959.192	14494.3	959.192	14658.1	959.192	26587.5	959.192	19533.8	959.192	2237.6	959.192	30142.1	959.192	7387.91	959.192	31577.3	959.192	3939.97	959.192	7292.78	959.192	22625.4	959.192	6242.63	959.192	9021.82	959.192	32264
959.927	4477.23	959.927	14839.4	959.927	5174.49	959.927	20023.2	959.927	27212.7	959.927	31040.9	959.927	21666.6	959.927	5224.63	959.927	8488.35	959.927	4964.94	959.927	25645.2	959.927	14423	959.927	14552.7	959.927	26584.5	959.927	19384.4	959.927	2304.51	959.927	30252.6	959.927	7385.24	959.927	31925.5	959.927	3853.3	959.927	7327.78	959.927	22961.4	959.927	6147.62	959.927	9028.01	959.927	32319.2
960.661	4408.58	960.661	14775.6	960.661	5131.48	960.661	20063.1	960.661	27259.6	960.661	30921.5	960.661	21555.7	960.661	5160.31	960.661	8561.19	960.661	5049.61	960.661	25743.5	960.661	14402.8	960.661	14597	960.661	26443.3	960.661	19463.8	960.661	2347.44	960.661	30109.7	960.661	7582.53	960.661	32053	960.661	3823.66	960.661	7302.72	960.661	22797.3	960.661	6121.97	960.661	8893.78	960.661	32289
961.395	4436	961.395	14844.5	961.395	5154.11	961.395	20194.2	961.395	27287.9	961.395	31181.8	961.395	21459.5	961.395	5269.71	961.395	8527.24	961.395	4983.59	961.395	25891.6	961.395	14518.8	961.395	14637.5	961.395	26583.9	961.395	19706.1	961.395	2321.04	961.395	30137	961.395	7478.8	961.395	31801.2	961.395	3893.45	961.395	7332.9	961.395	23019.9	961.395	6204.96	961.395	9094.65	961.395	32476.2
962.129	4452.45	962.129	14888.9	962.129	5153.19	962.129	20212.7	962.129	27203.8	962.129	30853.1	962.129	21525.2	962.129	5254.07	962.129	8375.71	962.129	5008.18	962.129	25834.2	962.129	14480.2	962.129	14692.7	962.129	26694.7	962.129	19582	962.129	2299.16	962.129	30288.3	962.129	7515.99	962.129	31761	962.129	3837.71	962.129	7392.29	962.129	22803.9	962.129	6146.97	962.129	9078.32	962.129	32388.5
962.863	4509.37	962.863	14861.4	962.863	5068.07	962.863	20267	962.863	27561.9	962.863	31009.1	962.863	21644.8	962.863	5253.7	962.863	8397.73	962.863	5039.03	962.863	26004.8	962.863	14367.5	962.863	14546.8	962.863	26863	962.863	19390.5	962.863	2309.74	962.863	30146.7	962.863	7420.05	962.863	32074.1	962.863	3837.13	962.863	7317.7	962.863	22915.3	962.863	6177.73	962.863	9160.57	962.863	32163.5
963.597	4440.28	963.597	14864.8	963.597	5095.11	963.597	20395.6	963.597	27431.5	963.597	30787.9	963.597	21708.7	963.597	5094.28	963.597	8360.13	963.597	5020.16	963.597	25940.9	963.597	14403.2	963.597	14795.4	963.597	26784.7	963.597	19561	963.597	2310.41	963.597	30161.5	963.597	7485.95	963.597	32032.3	963.597	3813.27	963.597	7341.49	963.597	23048.9	963.597	6045.21	963.597	9131.93	963.597	32148.3
964.331	4460.72	964.331	14831.4	964.331	5278.06	964.331	20345.2	964.331	27522	964.331	31113.4	964.331	21596.3	964.331	5231.71	964.331	8376.42	964.331	4936.46	964.331	25957	964.331	14567.4	964.331	14703.5	964.331	26712.1	964.331	19659.4	964.331	2331.42	964.331	30412.8	964.331	7435.87	964.331	32202.1	964.331	3883.32	964.331	7378.42	964.331	23082.9	964.331	6103.36	964.331	9052.83	964.331	32125.1
965.065	4426.41	965.065	14985.7	965.065	5244.21	965.065	20217.5	965.065	27660	965.065	31028.3	965.065	21703.9	965.065	5211.12	965.065	8445.69	965.065	5041.98	965.065	25819.4	965.065	14537.7	965.065	14620.2	965.065	26772.8	965.065	19487.3	965.065	2358.78	965.065	30196.5	965.065	7299.85	965.065	32031.2	965.065	3868.15	965.065	7311.84	965.065	23039	965.065	6157.27	965.065	9144.27	965.065	32279.3
965.799	4400.23	965.799	14995.8	965.799	5182.44	965.799	20221.2	965.799	27550.5	965.799	31209.9	965.799	21665.8	965.799	5208.37	965.799	8471.74	965.799	5055.72	965.799	26028.7	965.799	14440.1	965.799	14611.2	965.799	26830.7	965.799	19516.4	965.799	2319.09	965.799	30133.4	965.799	7373.2	965.799	32071.4	965.799	3913.94	965.799	7379.76	965.799	23046.4	965.799	6259.68	965.799	9092.35	965.799	32434.1
966.533	4451.29	966.533	14856.9	966.533	5087.41	966.533	20237.9	966.533	27374.7	966.533	31196	966.533	21642.1	966.533	5213.42	966.533	8400.79	966.533	5023	966.533	26127.5	966.533	14415.4	966.533	14651.6	966.533	26954.5	966.533	19517.8	966.533	2280.28	966.533	30268.5	966.533	7399.96	966.533	32158.4	966.533	3860.5	966.533	7316.27	966.533	23007.8	966.533	6317.45	966.533	9063.8	966.533	32412.2
967.267	4429.91	967.267	14832.9	967.267	5111.07	967.267	20223.3	967.267	27467.1	967.267	31104.9	967.267	21519.1	967.267	5208.73	967.267	8357.84	967.267	4999.91	967.267	25927.1	967.267	14485.9	967.267	14841.3	967.267	26900.7	967.267	19592.8	967.267	2309.58	967.267	30314.7	967.267	7477.33	967.267	32020.7	967.267	3863.23	967.267	7251.01	967.267	23016.9	967.267	6292.43	967.267	9125.46	967.267	32447.5
968.001	4409.55	968.001	14918.4	968.001	5184.72	968.001	20283.4	968.001	27537.2	968.001	31181.2	968.001	21572	968.001	5253.73	968.001	8499.16	968.001	5069.8	968.001	25833.8	968.001	14544.5	968.001	14900	968.001	26828.9	968.001	19645.8	968.001	2359.64	968.001	30407.7	968.001	7528.96	968.001	32087.5	968.001	3921.5	968.001	7307.02	968.001	23053.3	968.001	6242.41	968.001	9192.01	968.001	32496.5
968.735	4476.06	968.735	15016.7	968.735	5111.77	968.735	20394.2	968.735	27504.8	968.735	31164.7	968.735	21645.4	968.735	5245.71	968.735	8608.43	968.735	5086.86	968.735	26013.3	968.735	14532.3	968.735	14827.1	968.735	26890.8	968.735	19605.7	968.735	2350.44	968.735	30489.3	968.735	7464.69	968.735	32192	968.735	3924.63	968.735	7307.2	968.735	23029.7	968.735	6216.86	968.735	9105.94	968.735	32500.4
969.469	4541.6	969.469	15095.1	969.469	5039.66	969.469	20362.8	969.469	27492.6	969.469	31141.7	969.469	21423	969.469	5207.16	969.469	8530.89	969.469	4976.51	969.469	26149.4	969.469	14540.6	969.469	14833	969.469	26881.7	969.469	19695	969.469	2306.15	969.469	30501.5	969.469	7509.43	969.469	32054.4	969.469	3897.49	969.469	7355.31	969.469	23106.6	969.469	6230.92	969.469	8998.85	969.469	32569.9
970.204	4577.25	970.204	15024.4	970.204	5106.09	970.204	20227.9	970.204	27395.5	970.204	31262.7	970.204	21526.5	970.204	5245.77	970.204	8489.4	970.204	5012.25	970.204	26067.3	970.204	14577.1	970.204	14778.7	970.204	26846.3	970.204	19686.6	970.204	2294.27	970.204	30581.6	970.204	7548.04	970.204	32133.1	970.204	3847.74	970.204	7466.93	970.204	23237.2	970.204	6248.4	970.204	9086.55	970.204	32550
970.938	4520.97	970.938	14803.6	970.938	5194.58	970.938	20295.8	970.938	27592.3	970.938	31248.2	970.938	21775.1	970.938	5198.01	970.938	8464.27	970.938	5029.35	970.938	26067.1	970.938	14604.1	970.938	14740.8	970.938	26808.7	970.938	19472.3	970.938	2297.39	970.938	30397.5	970.938	7449.95	970.938	32254.1	970.938	3892.6	970.938	7316.86	970.938	23111.6	970.938	6230.97	970.938	9012.8	970.938	32415.8
971.672	4498.81	971.672	14750	971.672	5241.06	971.672	20397.1	971.672	27517.9	971.672	31123.1	971.672	21704.5	971.672	5270.09	971.672	8518.4	971.672	5073.2	971.672	26067.5	971.672	14762.2	971.672	14583.9	971.672	26829.7	971.672	19492.7	971.672	2355.17	971.672	30352.3	971.672	7561.06	971.672	32421.6	971.672	3830.51	971.672	7387.64	971.672	23000.3	971.672	6201.02	971.672	9109.1	971.672	32389.9
972.406	4495.64	972.406	15098.7	972.406	5166.48	972.406	20388.1	972.406	27344	972.406	31236.8	972.406	21716	972.406	5197.81	972.406	8533.67	972.406	5115.48	972.406	26012	972.406	14677.2	972.406	14921.8	972.406	26915.6	972.406	19615.9	972.406	2404.56	972.406	30403.3	972.406	7526.52	972.406	32067.9	972.406	3835.27	972.406	7398.33	972.406	22949.5	972.406	6269.96	972.406	9178.31	972.406	32778.4
973.14	4481.39	973.14	14912.7	973.14	5310.14	973.14	20372.2	973.14	27717.2	973.14	30865.4	973.14	21926	973.14	5295.56	973.14	8530.31	973.14	4977.35	973.14	26158.5	973.14	14508.5	973.14	14792.9	973.14	27021.4	973.14	19697.2	973.14	2369.07	973.14	30392.7	973.14	7346.79	973.14	32304	973.14	3826.17	973.14	7396.1	973.14	23311.8	973.14	6164.82	973.14	9023.89	973.14	32545.9
973.874	4498.26	973.874	14969.7	973.874	5236.56	973.874	20560.6	973.874	27315.2	973.874	31144.9	973.874	21716.2	973.874	5204.87	973.874	8440.19	973.874	4959.26	973.874	26047.7	973.874	14498.1	973.874	14981.1	973.874	26838.6	973.874	19665.1	973.874	2299.35	973.874	30404.4	973.874	7569.2	973.874	32111.4	973.874	3854.21	973.874	7420.98	973.874	23017.5	973.874	6230.65	973.874	9173.04	973.874	32507.8
974.608	4509.62	974.608	14996.1	974.608	5174.23	974.608	20388.7	974.608	27365.2	974.608	31315.9	974.608	21878.6	974.608	5242.65	974.608	8486.47	974.608	5057.49	974.608	26113.8	974.608	14308.3	974.608	14946.2	974.608	26937.7	974.608	19708.6	974.608	2444.8	974.608	30534.7	974.608	7538.03	974.608	32476.9	974.608	3940.16	974.608	7420.03	974.608	23232.9	974.608	6100.31	974.608	9019.09	974.608	32453.8
975.342	4368.44	975.342	15058.3	975.342	5232.11	975.342	20321.7	975.342	27793.2	975.342	31340.2	975.342	21745.7	975.342	5264.95	975.342	8494.41	975.342	5034.59	975.342	26137.1	975.342	14478.7	975.342	14864.4	975.342	26975.8	975.342	19605.6	975.342	2335.24	975.342	30555.5	975.342	7453.68	975.342	32306.8	975.342	3821.22	975.342	7417.25	975.342	23189.6	975.342	6207.7	975.342	9183.39	975.342	32515.9
976.076	4433.93	976.076	14983.1	976.076	5285.17	976.076	20482.1	976.076	27601.7	976.076	31203.1	976.076	21783.8	976.076	5230.98	976.076	8483.81	976.076	5044.01	976.076	26071	976.076	14729.9	976.076	14867.3	976.076	26992.8	976.076	19793	976.076	2385.74	976.076	30421.9	976.076	7588.83	976.076	32351.9	976.076	3914.11	976.076	7364.51	976.076	23314.9	976.076	6240.37	976.076	9092.31	976.076	32654.1
976.81	4460.68	976.81	14895.7	976.81	5184.65	976.81	20513.8	976.81	27650.5	976.81	31210.5	976.81	21796.8	976.81	5257.91	976.81	8705.56	976.81	5054.03	976.81	26068.9	976.81	14454.8	976.81	14862.5	976.81	27117.7	976.81	19787.1	976.81	2302.09	976.81	30472.6	976.81	7532.9	976.81	32367.6	976.81	3964.9	976.81	7542.44	976.81	23273	976.81	6294.85	976.81	9194.45	976.81	32705
977.544	4571.23	977.544	15129.3	977.544	5246.41	977.544	20496.2	977.544	27734.2	977.544	31474.2	977.544	21820.6	977.544	5267.5	977.544	8714.61	977.544	5039.52	977.544	26210.9	977.544	14598.9	977.544	14883.6	977.544	27046.2	977.544	19796.1	977.544	2344.19	977.544	30508.8	977.544	7492.93	977.544	32333.6	977.544	3975.26	977.544	7563.68	977.544	23221.1	977.544	6234.77	977.544	9199.68	977.544	32680.5
978.278	4605.61	978.278	15123.5	978.278	5251.69	978.278	20586.9	978.278	27729.3	978.278	31274.5	978.278	21786.9	978.278	5198.53	978.278	8610.75	978.278	5071.51	978.278	26254.9	978.278	14664	978.278	14924.5	978.278	27109.9	978.278	19871	978.278	2355.58	978.278	30552.7	978.278	7548.75	978.278	32376.4	978.278	3905.58	978.278	7536.48	978.278	23278.7	978.278	6227.73	978.278	9203.16	978.278	32646.3
979.012	4502.9	979.012	15122.3	979.012	5261.52	979.012	20501.5	979.012	27766.1	979.012	31293.9	979.012	21767.7	979.012	5220.58	979.012	8537.88	979.012	5087.36	979.012	26133	979.012	14751.8	979.012	14801.2	979.012	27001.4	979.012	19720.8	979.012	2360.62	979.012	30587.7	979.012	7514.84	979.012	32418	979.012	3929.07	979.012	7487.44	979.012	23385	979.012	6251.09	979.012	9162.94	979.012	32856.9
979.746	4465.42	979.746	15049.2	979.746	5263.61	979.746	20396.2	979.746	27701.4	979.746	31485.4	979.746	21797.1	979.746	5200.09	979.746	8617.47	979.746	5111.66	979.746	26074.3	979.746	14793.7	979.746	14799.3	979.746	26944.5	979.746	19635.2	979.746	2381.27	979.746	30608.6	979.746	7549.4	979.746	32519.4	979.746	3971.38	979.746	7453.8	979.746	23488.3	979.746	6251.74	979.746	9191.07	979.746	32736.3
980.48	4503.6	980.48	15113.2	980.48	5269.77	980.48	20380.6	980.48	27711	980.48	31501.3	980.48	21919.3	980.48	5208.64	980.48	8712.27	980.48	5096	980.48	26166.8	980.48	14664.7	980.48	14834.4	980.48	27065.4	980.48	19726.5	980.48	2344.1	980.48	30498.6	980.48	7558.4	980.48	32504.2	980.48	4000.91	980.48	7456.19	980.48	23465.6	980.48	6283.52	980.48	9165.82	980.48	32600.2
981.215	4532.22	981.215	15103	981.215	5228.36	981.215	20390.9	981.215	27691.8	981.215	31420.7	981.215	22019.1	981.215	5274.28	981.215	8633.7	981.215	5100.02	981.215	26189.9	981.215	14588.9	981.215	14840.3	981.215	27063.3	981.215	19726.1	981.215	2337.41	981.215	30392.7	981.215	7537.06	981.215	32604.4	981.215	3976.07	981.215	7453.91	981.215	23316.9	981.215	6285.13	981.215	9168.44	981.215	32727.2
981.949	4548.55	981.949	14978.9	981.949	5169.3	981.949	20415.9	981.949	27661.6	981.949	31435.4	981.949	21936.4	981.949	5321.85	981.949	8549.43	981.949	5087.96	981.949	26197.9	981.949	14675.6	981.949	14992.3	981.949	27159.3	981.949	19735.3	981.949	2349.22	981.949	30459.6	981.949	7573.15	981.949	32647.4	981.949	3948.86	981.949	7348.12	981.949	23254	981.949	6242.57	981.949	9225.57	981.949	32729.4
982.683	4528.6	982.683	14978.2	982.683	5179.63	982.683	20486.3	982.683	27691.5	982.683	31417.9	982.683	21808.2	982.683	5257.99	982.683	8619.54	982.683	5054.94	982.683	26328.8	982.683	14769.1	982.683	15094.7	982.683	27329.5	982.683	19828.4	982.683	2322.66	982.683	30638.7	982.683	7591.99	982.683	32503	982.683	3977.38	982.683	7320.98	982.683	23209.7	982.683	6288.19	982.683	9190.22	982.683	32714.3
983.417	4490.11	983.417	14990	983.417	5184.45	983.417	20532.5	983.417	27662.4	983.417	31352.3	983.417	21894.8	983.417	5142.1	983.417	8623.47	983.417	5116.64	983.417	26312.7	983.417	14826.9	983.417	14977.9	983.417	27061.8	983.417	19783.4	983.417	2331.04	983.417	30726.9	983.417	7575.22	983.417	32585	983.417	3943.44	983.417	7487.22	983.417	23137.7	983.417	6372.78	983.417	9183.38	983.417	32854.8
984.151	4529.88	984.151	15027.5	984.151	5228.6	984.151	20497.9	984.151	27773.9	984.151	31608.1	984.151	22076.8	984.151	5242.35	984.151	8522.04	984.151	5122.16	984.151	26218.2	984.151	14803.5	984.151	14988.7	984.151	26949.7	984.151	19719.9	984.151	2335.42	984.151	30598.6	984.151	7569.64	984.151	32594.7	984.151	3883.38	984.151	7490.77	984.151	23353.5	984.151	6301.04	984.151	9286.94	984.151	32808.7
984.885	4545.43	984.885	14996.5	984.885	5411.03	984.885	20568.9	984.885	27762.7	984.885	31867.9	984.885	22055.8	984.885	5317.65	984.885	8584.36	984.885	5101.32	984.885	26508.2	984.885	14674.6	984.885	15018.8	984.885	27233	984.885	19646.7	984.885	2382.29	984.885	30571.1	984.885	7540.94	984.885	32520.6	984.885	3935.83	984.885	7497.04	984.885	23508.3	984.885	6231.21	984.885	9310.99	984.885	33007.6
985.619	4515.5	985.619	15081.7	985.619	5297.1	985.619	20691.9	985.619	27906.7	985.619	31596.6	985.619	22036.8	985.619	5283.74	985.619	8605.34	985.619	5135.21	985.619	26496.9	985.619	14855.3	985.619	15066.1	985.619	26915.2	985.619	19818	985.619	2335.47	985.619	30657.6	985.619	7540.16	985.619	32565.9	985.619	3903.28	985.619	7541.93	985.619	23612.6	985.619	6404.9	985.619	9266.86	985.619	32839.8
986.353	4572.02	986.353	15016.2	986.353	5440.71	986.353	20656.2	986.353	27800.6	986.353	31587.5	986.353	22155.1	986.353	5240.62	986.353	8668.78	986.353	5148.85	986.353	26117.7	986.353	14774.6	986.353	15061.4	986.353	27379.6	986.353	19979.4	986.353	2345.29	986.353	30590.1	986.353	7473.04	986.353	32801.6	986.353	3953.27	986.353	7493.8	986.353	23464.2	986.353	6258.16	986.353	9113.24	986.353	32882
987.087	4501.89	987.087	15116.8	987.087	5249.01	987.087	20698.5	987.087	27907.5	987.087	31331.5	987.087	22040.4	987.087	5335.55	987.087	8661.47	987.087	5291.34	987.087	26157.1	987.087	14900.9	987.087	14866.8	987.087	27172.3	987.087	20015.6	987.087	2404.17	987.087	30732.5	987.087	7713.28	987.087	32476.1	987.087	4008.26	987.087	7522.12	987.087	23451.3	987.087	6239.61	987.087	9258.22	987.087	32966.9
987.821	4570.13	987.821	14979.4	987.821	5194.01	987.821	20556.8	987.821	27916	987.821	31837.9	987.821	22164.1	987.821	5272.01	987.821	8568.7	987.821	5132.03	987.821	26442.9	987.821	14864.5	987.821	15131	987.821	27327.2	987.821	19741.5	987.821	2352.01	987.821	30757.1	987.821	7601.19	987.821	32862.4	987.821	3928.9	987.821	7473.89	987.821	23489.6	987.821	6183.03	987.821	9311.93	987.821	32720.2
988.555	4625	988.555	15153.9	988.555	5240.34	988.555	20474.3	988.555	27866.8	988.555	31453.1	988.555	22207.7	988.555	5293.75	988.555	8441.62	988.555	5013.79	988.555	26408.8	988.555	14647.3	988.555	15144.3	988.555	27421.1	988.555	19958.7	988.555	2393.61	988.555	30779.8	988.555	7679.9	988.555	32604.4	988.555	3887.17	988.555	7428.37	988.555	23320.8	988.555	6197.26	988.555	9280.63	988.555	32821.5
989.289	4518.63	989.289	15347.7	989.289	5266.24	989.289	20519.3	989.289	27919.4	989.289	31670.6	989.289	21891.7	989.289	5330.76	989.289	8566.82	989.289	5071.37	989.289	26471.6	989.289	14867.4	989.289	15075.1	989.289	27200.9	989.289	19921.6	989.289	2347.73	989.289	30817.8	989.289	7592.53	989.289	32816.1	989.289	4078.7	989.289	7480.7	989.289	23524.5	989.289	6336.1	989.289	9365.09	989.289	32801
990.023	4582.69	990.023	15152.7	990.023	5264.8	990.023	20634	990.023	28073.9	990.023	31606.6	990.023	22154.9	990.023	5324.92	990.023	8587.91	990.023	5093.29	990.023	26392	990.023	14682.8	990.023	15204.7	990.023	27334.7	990.023	19944.7	990.023	2348.72	990.023	30925.1	990.023	7639.45	990.023	32940.9	990.023	3970.04	990.023	7508.97	990.023	23502.5	990.023	6253.15	990.023	9258.4	990.023	33029.8
990.757	4580.39	990.757	15188.2	990.757	5299.48	990.757	20625.5	990.757	27895.4	990.757	31742	990.757	21937.7	990.757	5285.94	990.757	8672.9	990.757	5090.48	990.757	26417.2	990.757	14707.3	990.757	15056.7	990.757	27267.4	990.757	19867.7	990.757	2359.46	990.757	30695.5	990.757	7585.89	990.757	32902.8	990.757	3986.36	990.757	7543.08	990.757	23746.5	990.757	6235	990.757	9358.09	990.757	32827.8
991.492	4629.85	991.492	15267.2	991.492	5326.69	991.492	20468.6	991.492	28001.4	991.492	31763.8	991.492	22077.5	991.492	5243.57	991.492	8677.99	991.492	5128.8	991.492	26595.9	991.492	14776.5	991.492	14938.5	991.492	27279.7	991.492	19897	991.492	2365.69	991.492	30806	991.492	7647.39	991.492	32810.3	991.492	4008.09	991.492	7545.08	991.492	23603	991.492	6345.2	991.492	9268.71	991.492	32871.4
992.226	4605.8	992.226	15093.2	992.226	5274.85	992.226	20710.6	992.226	27980.3	992.226	31824.7	992.226	22130	992.226	5355.13	992.226	8701.6	992.226	5087.59	992.226	26588.2	992.226	14802.6	992.226	15076.1	992.226	27363.9	992.226	20032.7	992.226	2392.31	992.226	30819.8	992.226	7672.94	992.226	32780.9	992.226	3982.4	992.226	7554.7	992.226	23759.6	992.226	6325.5	992.226	9243.21	992.226	32818.1
992.96	4577.77	992.96	15081.3	992.96	5261.27	992.96	20610.8	992.96	27909.2	992.96	31763.7	992.96	22111.7	992.96	5372.81	992.96	8723.9	992.96	5133.42	992.96	26552.9	992.96	14845.4	992.96	15026.7	992.96	27430.9	992.96	20163.5	992.96	2419.17	992.96	30981.6	992.96	7706.95	992.96	32881.7	992.96	3939.13	992.96	7548.56	992.96	23669.6	992.96	6327.59	992.96	9275.15	992.96	32710.8
993.694	4570.68	993.694	15186.3	993.694	5253.35	993.694	20574.4	993.694	27881.5	993.694	31839.8	993.694	22140.3	993.694	5307.7	993.694	8658.41	993.694	5185.43	993.694	26691.2	993.694	14833	993.694	15107.1	993.694	27358.8	993.694	20170.1	993.694	2349.19	993.694	31021.1	993.694	7671	993.694	32957.5	993.694	4003.09	993.694	7531.5	993.694	23567.9	993.694	6383.67	993.694	9261	993.694	32838.6
994.428	4500.65	994.428	15230.5	994.428	5256.24	994.428	20694.4	994.428	27809.6	994.428	31907.1	994.428	22161.3	994.428	5296.51	994.428	8676.5	994.428	5138.16	994.428	26544	994.428	14818.1	994.428	15153.9	994.428	27448	994.428	20091.5	994.428	2365.3	994.428	30902.8	994.428	7646.93	994.428	32789.5	994.428	4025.42	994.428	7510.73	994.428	23562.3	994.428	6351.47	994.428	9279.76	994.428	32772.6
995.162	4485.38	995.162	15226.7	995.162	5309.86	995.162	20666.7	995.162	27912	995.162	31879.2	995.162	22206.4	995.162	5300.22	995.162	8694.86	995.162	5139.36	995.162	26504.6	995.162	14852.4	995.162	15110.5	995.162	27524.7	995.162	20122.1	995.162	2393.46	995.162	30672.4	995.162	7662.92	995.162	32742	995.162	4019.86	995.162	7496.13	995.162	23574	995.162	6311.41	995.162	9307.78	995.162	32757.5
995.896	4579.24	995.896	15293.3	995.896	5311.86	995.896	20644.8	995.896	28112.1	995.896	31778.2	995.896	22138.9	995.896	5309.11	995.896	8608.88	995.896	5134.95	995.896	26673.5	995.896	14873.2	995.896	15110	995.896	27454.3	995.896	20131.6	995.896	2384.56	995.896	30816.5	995.896	7704.7	995.896	32835	995.896	4054.4	995.896	7530.99	995.896	23588.3	995.896	6303.8	995.896	9311.67	995.896	32903.1
996.63	4617.7	996.63	15339.6	996.63	5270.49	996.63	20682	996.63	28151.8	996.63	31717.1	996.63	21996.6	996.63	5349.81	996.63	8582.34	996.63	5040.35	996.63	26609.9	996.63	14930.7	996.63	15140.4	996.63	27373.8	996.63	20054.7	996.63	2427.14	996.63	31136.3	996.63	7747.89	996.63	32772.4	996.63	4036.4	996.63	7535.93	996.63	23548.5	996.63	6281.12	996.63	9278.05	996.63	33001.6
997.364	4589.07	997.364	15298.1	997.364	5300.64	997.364	20687.6	997.364	28168.4	997.364	31877.1	997.364	22076.2	997.364	5328.7	997.364	8653.58	997.364	5083.75	997.364	26621.3	997.364	14985.3	997.364	15140.9	997.364	27302.1	997.364	20081.3	997.364	2395.15	997.364	30896.5	997.364	7721.93	997.364	32842.5	997.364	3973.22	997.364	7531.54	997.364	23584.7	997.364	6342.87	997.364	9201.89	997.364	33159.1
998.098	4590.74	998.098	15354.6	998.098	5307.9	998.098	20744.3	998.098	28135.2	998.098	31959.6	998.098	22101.7	998.098	5277.72	998.098	8720.89	998.098	5201.16	998.098	26708.4	998.098	14920.4	998.098	15026.6	998.098	27438	998.098	20114.9	998.098	2358.4	998.098	30763.1	998.098	7709.81	998.098	32968.3	998.098	3938.63	998.098	7687.63	998.098	23748.2	998.098	6411.86	998.098	9235.88	998.098	32961.1
998.832	4578.26	998.832	15251.8	998.832	5316.62	998.832	20549.5	998.832	28094.6	998.832	31943.7	998.832	21982.4	998.832	5341.77	998.832	8744.8	998.832	5168.27	998.832	26620.2	998.832	15047.8	998.832	15134.7	998.832	27537.9	998.832	20199.4	998.832	2413.93	998.832	30751.5	998.832	7728.88	998.832	32742.4	998.832	3955.62	998.832	7704.62	998.832	23767.8	998.832	6310.08	998.832	9299.06	998.832	32745.9
999.566	4662.84	999.566	15146.7	999.566	5288.19	999.566	20747.9	999.566	28221.1	999.566	31910.8	999.566	22289.2	999.566	5361.8	999.566	8689.55	999.566	5207.65	999.566	26641.4	999.566	14983	999.566	15089.9	999.566	27576.1	999.566	20011	999.566	2377.62	999.566	31113.8	999.566	7721.01	999.566	32882.9	999.566	3968.96	999.566	7712.38	999.566	23812.2	999.566	6307.02	999.566	9281.89	999.566	32940.2
1000.3	4658.98	1000.3	15090.1	1000.3	5277.06	1000.3	20890	1000.3	28144.1	1000.3	31916.8	1000.3	22219.9	1000.3	5368.93	1000.3	8648.12	1000.3	5030.21	1000.3	26657.7	1000.3	14926	1000.3	15155.6	1000.3	27282.4	1000.3	20108.7	1000.3	2397.94	1000.3	30932.3	1000.3	7654.53	1000.3	32775.7	1000.3	3959.01	1000.3	7673.61	1000.3	23650.8	1000.3	6435.71	1000.3	9286.67	1000.3	33079
1001.03	4565.1	1001.03	15371.3	1001.03	5268.16	1001.03	20823.2	1001.03	28339.1	1001.03	31943.5	1001.03	22453.7	1001.03	5316.61	1001.03	8646.55	1001.03	5126.91	1001.03	26527.4	1001.03	14912.1	1001.03	15193.1	1001.03	27352.7	1001.03	19997.7	1001.03	2414.14	1001.03	31049.8	1001.03	7576.54	1001.03	33113.3	1001.03	3992.96	1001.03	7699.21	1001.03	23641.1	1001.03	6474.57	1001.03	9196.33	1001.03	32955.4
1001.77	4639.02	1001.77	15261	1001.77	5358.61	1001.77	20421	1001.77	28457.7	1001.77	32127.5	1001.77	22235.2	1001.77	5355.78	1001.77	8613.3	1001.77	5154.92	1001.77	26325.9	1001.77	15039.1	1001.77	15444.6	1001.77	27763.5	1001.77	20065.3	1001.77	2430.25	1001.77	30965.1	1001.77	7808.51	1001.77	32990.5	1001.77	3937.16	1001.77	7674.54	1001.77	23532.3	1001.77	6411.01	1001.77	9454.87	1001.77	33036.8
1002.5	4569.69	1002.5	15142.6	1002.5	5324.41	1002.5	20720.4	1002.5	28340.8	1002.5	32083.8	1002.5	22067.5	1002.5	5424.17	1002.5	8690.99	1002.5	5148.27	1002.5	26616.7	1002.5	14925.4	1002.5	15243.8	1002.5	27253.8	1002.5	20140.1	1002.5	2364.71	1002.5	31092.1	1002.5	7719.45	1002.5	33021.8	1002.5	4006.32	1002.5	7706.75	1002.5	23668.7	1002.5	6352.28	1002.5	9447.29	1002.5	33164.1
1003.24	4499.6	1003.24	15178.2	1003.24	5322.09	1003.24	20693.7	1003.24	28094.7	1003.24	31971.8	1003.24	22183.4	1003.24	5399.68	1003.24	8759.74	1003.24	5209.92	1003.24	26895.5	1003.24	14980.4	1003.24	15150.2	1003.24	27282.4	1003.24	20252.6	1003.24	2392.96	1003.24	30917.1	1003.24	7784.48	1003.24	32862.3	1003.24	3956.04	1003.24	7605.73	1003.24	23787.2	1003.24	6351.83	1003.24	9152.07	1003.24	32975
1003.97	4555.82	1003.97	15365.8	1003.97	5339.17	1003.97	20718.5	1003.97	27965.4	1003.97	31688.9	1003.97	22159.6	1003.97	5416.74	1003.97	8702.14	1003.97	5154.2	1003.97	26631.9	1003.97	15103.4	1003.97	15254.2	1003.97	27473.4	1003.97	20281.1	1003.97	2454.37	1003.97	30954.4	1003.97	7711.6	1003.97	33030	1003.97	4074.41	1003.97	7619.3	1003.97	23788.5	1003.97	6323.52	1003.97	9301.78	1003.97	33061
1004.7	4653.54	1004.7	15338.2	1004.7	5327.46	1004.7	20687.3	1004.7	28225.2	1004.7	31969.6	1004.7	22312.1	1004.7	5345.66	1004.7	8729.31	1004.7	5119.76	1004.7	26625.7	1004.7	14902.2	1004.7	15177.1	1004.7	27481.9	1004.7	20211	1004.7	2368.65	1004.7	31156	1004.7	7752.53	1004.7	32911.4	1004.7	4012.09	1004.7	7631.11	1004.7	23626.4	1004.7	6420.38	1004.7	9308.1	1004.7	33001
1005.44	4601.16	1005.44	15283.9	1005.44	5374.8	1005.44	20714.8	1005.44	28342.6	1005.44	32116.7	1005.44	22390.1	1005.44	5326.48	1005.44	8655.09	1005.44	5158.73	1005.44	26670.8	1005.44	14797	1005.44	15253.9	1005.44	27543.2	1005.44	20090.5	1005.44	2383.15	1005.44	30953.8	1005.44	7860.84	1005.44	33088.5	1005.44	4044.73	1005.44	7648.21	1005.44	23647.6	1005.44	6434.87	1005.44	9321.26	1005.44	33017.1
1006.17	4628.89	1006.17	15245.9	1006.17	5311.79	1006.17	20633.4	1006.17	28227.1	1006.17	32050.3	1006.17	22353.1	1006.17	5374.43	1006.17	8714.04	1006.17	5158.43	1006.17	26542.9	1006.17	14843.8	1006.17	15206.4	1006.17	27547.9	1006.17	20209.7	1006.17	2399.23	1006.17	30957.5	1006.17	7776.55	1006.17	33113	1006.17	4038.33	1006.17	7636.47	1006.17	23703.1	1006.17	6330.64	1006.17	9217.27	1006.17	33172.1
1006.91	4667.5	1006.91	15144.9	1006.91	5280.35	1006.91	20645	1006.91	28134.9	1006.91	32081.9	1006.91	22122.5	1006.91	5416.19	1006.91	8723.78	1006.91	5180.63	1006.91	26583.2	1006.91	14888.1	1006.91	15102.4	1006.91	27457.9	1006.91	20198.2	1006.91	2419.41	1006.91	30944.1	1006.91	7749.78	1006.91	32970.6	1006.91	3979.96	1006.91	7602.29	1006.91	23790.4	1006.91	6350.59	1006.91	9246.54	1006.91	33246.3
1007.64	4596.27	1007.64	15330.9	1007.64	5342.01	1007.64	20803.4	1007.64	28264.6	1007.64	32046.1	1007.64	22127.3	1007.64	5380.95	1007.64	8690.98	1007.64	5182.14	1007.64	26761.8	1007.64	14911.7	1007.64	15314.7	1007.64	27515.7	1007.64	20044.2	1007.64	2442.52	1007.64	30991.5	1007.64	7791.66	1007.64	33058.3	1007.64	4015.72	1007.64	7655.9	1007.64	23913.4	1007.64	6418.43	1007.64	9385.1	1007.64	33147.2
1008.38	4613.2	1008.38	15448.6	1008.38	5343.63	1008.38	20831.6	1008.38	28342.4	1008.38	32045.9	1008.38	22145.5	1008.38	5318.84	1008.38	8699.35	1008.38	5240.94	1008.38	26704.5	1008.38	14997	1008.38	15373.5	1008.38	27657.3	1008.38	20159.8	1008.38	2419.01	1008.38	31086.3	1008.38	7731.41	1008.38	33345.4	1008.38	4048.21	1008.38	7750.77	1008.38	23902.3	1008.38	6474.48	1008.38	9402.04	1008.38	33075.1
1009.11	4634.02	1009.11	15369.9	1009.11	5290.81	1009.11	20847.9	1009.11	28381.3	1009.11	32108	1009.11	22229.6	1009.11	5324.35	1009.11	8773.67	1009.11	5233.97	1009.11	26651.9	1009.11	15038.1	1009.11	15288.5	1009.11	27705.7	1009.11	20183.7	1009.11	2366.2	1009.11	31187.9	1009.11	7725.27	1009.11	33290.2	1009.11	4075.36	1009.11	7720.88	1009.11	23855.2	1009.11	6473.74	1009.11	9397.07	1009.11	32903.8
1009.84	4600.34	1009.84	15340.7	1009.84	5316.65	1009.84	20776.3	1009.84	28392.7	1009.84	32203.6	1009.84	22294.9	1009.84	5408.76	1009.84	8747.7	1009.84	5154.99	1009.84	26617	1009.84	14949.1	1009.84	15346.7	1009.84	27698.6	1009.84	20104	1009.84	2391.22	1009.84	31176.9	1009.84	7824.34	1009.84	33009.2	1009.84	4085.12	1009.84	7645.2	1009.84	23889	1009.84	6417.63	1009.84	9368.01	1009.84	32944.5
1010.58	4607.78	1010.58	15306.5	1010.58	5405.89	1010.58	20625.7	1010.58	28326.2	1010.58	32163.6	1010.58	22254.2	1010.58	5448.89	1010.58	8669.82	1010.58	5129.19	1010.58	26653.9	1010.58	14924.6	1010.58	15449.2	1010.58	27648.5	1010.58	20192.4	1010.58	2426.63	1010.58	31091.2	1010.58	7876.72	1010.58	33069.3	1010.58	4052.45	1010.58	7700.08	1010.58	23903.5	1010.58	6392.47	1010.58	9344.33	1010.58	33075
1011.31	4577.78	1011.31	15225.4	1011.31	5446.15	1011.31	20665.8	1011.31	28337.3	1011.31	32056.1	1011.31	22214.5	1011.31	5412.7	1011.31	8680.09	1011.31	5136.56	1011.31	26796.2	1011.31	14970.4	1011.31	15462.6	1011.31	27573.1	1011.31	20334.9	1011.31	2379.28	1011.31	31053.5	1011.31	7849.7	1011.31	33257.1	1011.31	4050.42	1011.31	7706.52	1011.31	23891.1	1011.31	6410.87	1011.31	9348.26	1011.31	33020.3
1012.05	4556.34	1012.05	15264.7	1012.05	5391.77	1012.05	20732.5	1012.05	28405.1	1012.05	32278.2	1012.05	22151.3	1012.05	5433.27	1012.05	8686.04	1012.05	5145.99	1012.05	26688.3	1012.05	14932.6	1012.05	15403.1	1012.05	27680.3	1012.05	20399.3	1012.05	2384.42	1012.05	30994.3	1012.05	7774.52	1012.05	33288.9	1012.05	4078.28	1012.05	7581.84	1012.05	23938.4	1012.05	6420.03	1012.05	9235.29	1012.05	33192.1
1012.78	4686.12	1012.78	15321.9	1012.78	5345.59	1012.78	20808.2	1012.78	28431	1012.78	32395.6	1012.78	22312.4	1012.78	5473.4	1012.78	8785.46	1012.78	5161.1	1012.78	26692.2	1012.78	15010.8	1012.78	15350.4	1012.78	27919.9	1012.78	20216.1	1012.78	2432.75	1012.78	30983.8	1012.78	7733.42	1012.78	33495.6	1012.78	4117.98	1012.78	7672.96	1012.78	23970.9	1012.78	6411.46	1012.78	9235.9	1012.78	33216.4
1013.51	4676.01	1013.51	15321.6	1013.51	5459.34	1013.51	20925.4	1013.51	28475.4	1013.51	32265.2	1013.51	22357	1013.51	5495.58	1013.51	8840.67	1013.51	5246.79	1013.51	26755.8	1013.51	15082.9	1013.51	15298.1	1013.51	27932.1	1013.51	20164.1	1013.51	2438.18	1013.51	30997	1013.51	7775.33	1013.51	33345.1	1013.51	4140.55	1013.51	7752	1013.51	23953.8	1013.51	6358.31	1013.51	9260.3	1013.51	33090.5
1014.25	4617.83	1014.25	15393	1014.25	5384.45	1014.25	20622.2	1014.25	28326.7	1014.25	32263.9	1014.25	22335.6	1014.25	5550.13	1014.25	8743.43	1014.25	5193.66	1014.25	26807.6	1014.25	15199.4	1014.25	15292.9	1014.25	27802	1014.25	20208.2	1014.25	2461.88	1014.25	31257.5	1014.25	7794.3	1014.25	33215.6	1014.25	4079.63	1014.25	7781.16	1014.25	24116.9	1014.25	6389.16	1014.25	9253.22	1014.25	32931.9
1014.98	4706.53	1014.98	15357.7	1014.98	5352.22	1014.98	20764.5	1014.98	28251.9	1014.98	31838.9	1014.98	22260.2	1014.98	5502.97	1014.98	8744.47	1014.98	5276	1014.98	26578	1014.98	15124.1	1014.98	15464.4	1014.98	27834.1	1014.98	20437	1014.98	2484.17	1014.98	31327.2	1014.98	7777.48	1014.98	33303	1014.98	4123.67	1014.98	7747.59	1014.98	24138.9	1014.98	6368.32	1014.98	9242.06	1014.98	33095.3
1015.72	4721.62	1015.72	15476.7	1015.72	5413.89	1015.72	20709.2	1015.72	28433.8	1015.72	32162.6	1015.72	22438.3	1015.72	5500.6	1015.72	8771.78	1015.72	5239.96	1015.72	26816.1	1015.72	15118.1	1015.72	15421.2	1015.72	27905.6	1015.72	20133	1015.72	2517.86	1015.72	31312.5	1015.72	7767.94	1015.72	33209.8	1015.72	4136.19	1015.72	7830.34	1015.72	24090.2	1015.72	6557.55	1015.72	9367.88	1015.72	32988.4
1016.45	4655.16	1016.45	15461.8	1016.45	5432.4	1016.45	20765.5	1016.45	28380.1	1016.45	32366.1	1016.45	22705	1016.45	5425.76	1016.45	8763.5	1016.45	5281.3	1016.45	26983.8	1016.45	15053.8	1016.45	15360.5	1016.45	27844.2	1016.45	20164.7	1016.45	2410.75	1016.45	31132.3	1016.45	7864.44	1016.45	33298.9	1016.45	4051.33	1016.45	7773.15	1016.45	24223	1016.45	6373.59	1016.45	9393.8	1016.45	32835.8
1017.18	4672.37	1017.18	15491.1	1017.18	5436.47	1017.18	20701.3	1017.18	28420.7	1017.18	32475.7	1017.18	22693.8	1017.18	5502.28	1017.18	8659.17	1017.18	5138.97	1017.18	26744.2	1017.18	15142	1017.18	15426.9	1017.18	27692.9	1017.18	20252.5	1017.18	2495.5	1017.18	31529.3	1017.18	7732.65	1017.18	33272.3	1017.18	4030.79	1017.18	7825.55	1017.18	24120.6	1017.18	6537.78	1017.18	9348.07	1017.18	33410.5
1017.92	4679.87	1017.92	15320.7	1017.92	5350.37	1017.92	20856.7	1017.92	28416.9	1017.92	32432.1	1017.92	22493.1	1017.92	5465.25	1017.92	8744.41	1017.92	5242.48	1017.92	26995.1	1017.92	15098.2	1017.92	15475.2	1017.92	27959.8	1017.92	20207.2	1017.92	2456.3	1017.92	31357.3	1017.92	7777.66	1017.92	33246.9	1017.92	4092.02	1017.92	7871.58	1017.92	24241.8	1017.92	6482.19	1017.92	9369.69	1017.92	32929.5
1018.65	4638.13	1018.65	15377.2	1018.65	5398.41	1018.65	20901	1018.65	28522.8	1018.65	32170.2	1018.65	22528	1018.65	5473.44	1018.65	8705.4	1018.65	5289.83	1018.65	26822.2	1018.65	15244	1018.65	15418.6	1018.65	27821.9	1018.65	20218.1	1018.65	2431.6	1018.65	31253.9	1018.65	7897.52	1018.65	33473.7	1018.65	4044.22	1018.65	7857.09	1018.65	24349.7	1018.65	6515.75	1018.65	9329.24	1018.65	33189.4
1019.39	4645.35	1019.39	15357.8	1019.39	5390.42	1019.39	20903.6	1019.39	28613.7	1019.39	32148.2	1019.39	22416.6	1019.39	5438.43	1019.39	8789.13	1019.39	5262.87	1019.39	26882.2	1019.39	15115.5	1019.39	15618.7	1019.39	27815.6	1019.39	20209.2	1019.39	2428.79	1019.39	31429	1019.39	7806.2	1019.39	33449.8	1019.39	4107.52	1019.39	7915.21	1019.39	24347	1019.39	6505.51	1019.39	9254.87	1019.39	33259.4
1020.12	4625.47	1020.12	15485.8	1020.12	5334.41	1020.12	20929.6	1020.12	28457	1020.12	32242.6	1020.12	22440.8	1020.12	5416.05	1020.12	8788.61	1020.12	5314.52	1020.12	26816.8	1020.12	15163.4	1020.12	15495.2	1020.12	28043.8	1020.12	20153.5	1020.12	2459.74	1020.12	31406.9	1020.12	7832.31	1020.12	33360.1	1020.12	4148.66	1020.12	7955.48	1020.12	24188	1020.12	6470.53	1020.12	9421.67	1020.12	33162.2
1020.85	4639.83	1020.85	15354.7	1020.85	5405.74	1020.85	20800	1020.85	28649	1020.85	32411.4	1020.85	22580.5	1020.85	5512.86	1020.85	8852.04	1020.85	5208.04	1020.85	26867.2	1020.85	15166.7	1020.85	15337.2	1020.85	27877.3	1020.85	20342.6	1020.85	2474.53	1020.85	31162.8	1020.85	7915.92	1020.85	33451.9	1020.85	4121.78	1020.85	7889.37	1020.85	24381.9	1020.85	6529.39	1020.85	9330.15	1020.85	33168.2
1021.59	4624.68	1021.59	15332.8	1021.59	5437.7	1021.59	20807.9	1021.59	28486.1	1021.59	32507	1021.59	22632.7	1021.59	5521.45	1021.59	8807.19	1021.59	5247.06	1021.59	26741.6	1021.59	15189.6	1021.59	15462.6	1021.59	27805	1021.59	20259	1021.59	2454.65	1021.59	31220.7	1021.59	7838.14	1021.59	33675.5	1021.59	4124.09	1021.59	7886.63	1021.59	24295.7	1021.59	6555.3	1021.59	9374.26	1021.59	33140.9
1022.32	4649	1022.32	15451.8	1022.32	5469.87	1022.32	20890.3	1022.32	28472.1	1022.32	32414.5	1022.32	22528.7	1022.32	5437.89	1022.32	8794.59	1022.32	5273.84	1022.32	26785.7	1022.32	15170.8	1022.32	15495.8	1022.32	27942	1022.32	20177.9	1022.32	2433.02	1022.32	31318.7	1022.32	7815.44	1022.32	33492.8	1022.32	4083.82	1022.32	7929.74	1022.32	24230.7	1022.32	6551.55	1022.32	9346.38	1022.32	33138.7
1023.06	4670.55	1023.06	15506.7	1023.06	5403.13	1023.06	20871.3	1023.06	28481.7	1023.06	32471.5	1023.06	22423.8	1023.06	5443.98	1023.06	8797.24	1023.06	5296.27	1023.06	26911	1023.06	15174.4	1023.06	15602.2	1023.06	28028.4	1023.06	20233.4	1023.06	2470.41	1023.06	31172.9	1023.06	7861.22	1023.06	33273.7	1023.06	4072.78	1023.06	7870.88	1023.06	24445.7	1023.06	6543.91	1023.06	9341.54	1023.06	33103.2
1023.79	4641.4	1023.79	15446.6	1023.79	5432.51	1023.79	20852.5	1023.79	28475.8	1023.79	32410.8	1023.79	22458.5	1023.79	5535.96	1023.79	8804.01	1023.79	5296.34	1023.79	26955.5	1023.79	15227.4	1023.79	15678.5	1023.79	28103.2	1023.79	20243.3	1023.79	2494.9	1023.79	31129.8	1023.79	7863.98	1023.79	33487.8	1023.79	4160.87	1023.79	7868.89	1023.79	24428	1023.79	6518.36	1023.79	9277.84	1023.79	33106.5
1024.52	4662.29	1024.52	15441.2	1024.52	5468.92	1024.52	20786.9	1024.52	28524	1024.52	32332.5	1024.52	22549.8	1024.52	5541.98	1024.52	8839.13	1024.52	5274.28	1024.52	26957.3	1024.52	15196.7	1024.52	15574.1	1024.52	28035.6	1024.52	20258.2	1024.52	2491.03	1024.52	31268.9	1024.52	7887.99	1024.52	33676.4	1024.52	4193.91	1024.52	7933.07	1024.52	24438.1	1024.52	6490	1024.52	9263.22	1024.52	33053.8
1025.26	4719.14	1025.26	15480	1025.26	5469.65	1025.26	20663.5	1025.26	28636.1	1025.26	32488.5	1025.26	22550.7	1025.26	5490.99	1025.26	8814.68	1025.26	5277.01	1025.26	26903.8	1025.26	15231.4	1025.26	15486.1	1025.26	28009.6	1025.26	20266.6	1025.26	2469.34	1025.26	31341.4	1025.26	7918.46	1025.26	33593	1025.26	4107.61	1025.26	7935.41	1025.26	24623.2	1025.26	6471.92	1025.26	9329.81	1025.26	33055.9
1025.99	4692.02	1025.99	15399	1025.99	5507.62	1025.99	20733.7	1025.99	28715.4	1025.99	32583	1025.99	22579.8	1025.99	5529.14	1025.99	8802.52	1025.99	5293.91	1025.99	26961.6	1025.99	15330.3	1025.99	15582.1	1025.99	28139.1	1025.99	20281.9	1025.99	2477.7	1025.99	31292.9	1025.99	7927.78	1025.99	33453	1025.99	4066.64	1025.99	7934.03	1025.99	24569.4	1025.99	6487.42	1025.99	9335.08	1025.99	33195.4
1026.73	4633.77	1026.73	15386	1026.73	5453.4	1026.73	20885.3	1026.73	28647.6	1026.73	32557	1026.73	22612.4	1026.73	5575.07	1026.73	8849.53	1026.73	5310.63	1026.73	27072.6	1026.73	15257.2	1026.73	15658	1026.73	28106.6	1026.73	20396.7	1026.73	2509.54	1026.73	31177.7	1026.73	7958.14	1026.73	33399.8	1026.73	4134.77	1026.73	7936.62	1026.73	24470	1026.73	6498.61	1026.73	9347.55	1026.73	33182.6
1027.46	4645.04	1027.46	15518.8	1027.46	5478.22	1027.46	20839.8	1027.46	28644.5	1027.46	32507.4	1027.46	22494.9	1027.46	5557.21	1027.46	8742.72	1027.46	5334.07	1027.46	26925	1027.46	15273.9	1027.46	15535.6	1027.46	28178.4	1027.46	20400.7	1027.46	2429.95	1027.46	31205	1027.46	7927.58	1027.46	33700	1027.46	4180.5	1027.46	7901.55	1027.46	24540.1	1027.46	6446.61	1027.46	9300.42	1027.46	33175.1
1028.19	4656.24	1028.19	15433	1028.19	5506.43	1028.19	20825.6	1028.19	28665.9	1028.19	32437.2	1028.19	22538.5	1028.19	5585.88	1028.19	8735.48	1028.19	5343.42	1028.19	26923.5	1028.19	15232.3	1028.19	15508.5	1028.19	28271.6	1028.19	20389	1028.19	2446.02	1028.19	31326.9	1028.19	7971.59	1028.19	33761.1	1028.19	4137.29	1028.19	7924.58	1028.19	24791.8	1028.19	6476.13	1028.19	9313.91	1028.19	33089.9
1028.93	4646.11	1028.93	15506.1	1028.93	5560.14	1028.93	20703.1	1028.93	28759	1028.93	32604.1	1028.93	22674.5	1028.93	5548.27	1028.93	8889.19	1028.93	5292.3	1028.93	27097	1028.93	15275.4	1028.93	15469.4	1028.93	28260.4	1028.93	20367	1028.93	2489.47	1028.93	31144	1028.93	7945.7	1028.93	33387.7	1028.93	4133.59	1028.93	7969.12	1028.93	24485.6	1028.93	6487.61	1028.93	9379.93	1028.93	33085.3
1029.66	4678.07	1029.66	15569.4	1029.66	5547.92	1029.66	20959.7	1029.66	28666.3	1029.66	32598.7	1029.66	22754.1	1029.66	5479.13	1029.66	8793.48	1029.66	5331.82	1029.66	27021.6	1029.66	15222.2	1029.66	15546.4	1029.66	28197.1	1029.66	20279.3	1029.66	2460.91	1029.66	31283.6	1029.66	7938.36	1029.66	33623.2	1029.66	4121.4	1029.66	7866.77	1029.66	24748.8	1029.66	6523.41	1029.66	9372.52	1029.66	33304.7
1030.4	4628.76	1030.4	15486.9	1030.4	5471.9	1030.4	20982.6	1030.4	28830.9	1030.4	32397.1	1030.4	22783.4	1030.4	5605.37	1030.4	8838.16	1030.4	5295.06	1030.4	27200.6	1030.4	15381.1	1030.4	15676.4	1030.4	28150.5	1030.4	20320.3	1030.4	2470.07	1030.4	31315.2	1030.4	7868.74	1030.4	33578.3	1030.4	4100.98	1030.4	7887.05	1030.4	24690	1030.4	6495.46	1030.4	9330.34	1030.4	33335
1031.13	4586.12	1031.13	15487	1031.13	5502.88	1031.13	20808.1	1031.13	28798.3	1031.13	32562.5	1031.13	22865	1031.13	5532.93	1031.13	8771.89	1031.13	5330.36	1031.13	26816.8	1031.13	15335.8	1031.13	15738.5	1031.13	28227	1031.13	20104	1031.13	2440.72	1031.13	31285.7	1031.13	7903.69	1031.13	33815.3	1031.13	4142.98	1031.13	7924.03	1031.13	24603.3	1031.13	6649.61	1031.13	9346.17	1031.13	33211.6
1031.87	4742.94	1031.87	15485.8	1031.87	5465.84	1031.87	20971.6	1031.87	28874.2	1031.87	32760.1	1031.87	22850.7	1031.87	5550.23	1031.87	8885.18	1031.87	5252.71	1031.87	27010.3	1031.87	15296.2	1031.87	15736.4	1031.87	28140.8	1031.87	20379.1	1031.87	2502.74	1031.87	31298.6	1031.87	8037.7	1031.87	33714.5	1031.87	4215.2	1031.87	7977.5	1031.87	24654.5	1031.87	6546.43	1031.87	9299.55	1031.87	33275.9
1032.6	4691.74	1032.6	15508.6	1032.6	5531.16	1032.6	20731.1	1032.6	28587	1032.6	32499.2	1032.6	22756.4	1032.6	5534.48	1032.6	8728.35	1032.6	5374.4	1032.6	27057.5	1032.6	15322.2	1032.6	15707.8	1032.6	28167.8	1032.6	20445.8	1032.6	2488.61	1032.6	31429.1	1032.6	8008.46	1032.6	33557.7	1032.6	4118.82	1032.6	8083.77	1032.6	24715.5	1032.6	6438.63	1032.6	9340.77	1032.6	33151.5
1033.33	4687.57	1033.33	15536.1	1033.33	5511.14	1033.33	20776.3	1033.33	29042.1	1033.33	32829.1	1033.33	22821.2	1033.33	5651.03	1033.33	8782.65	1033.33	5487.8	1033.33	27129.4	1033.33	15273.7	1033.33	15667.2	1033.33	28390	1033.33	20337.4	1033.33	2475.69	1033.33	31573.3	1033.33	7939.05	1033.33	33500.1	1033.33	4148.01	1033.33	8000.17	1033.33	24745.6	1033.33	6666.41	1033.33	9171.17	1033.33	33101.5
1034.07	4640.54	1034.07	15587.4	1034.07	5556.6	1034.07	20933.1	1034.07	29062.2	1034.07	32659.4	1034.07	22835.7	1034.07	5572.35	1034.07	8780.58	1034.07	5392.22	1034.07	26831	1034.07	15354.8	1034.07	15834.9	1034.07	28319.7	1034.07	20394.2	1034.07	2470.55	1034.07	31325.2	1034.07	7902.14	1034.07	33744.1	1034.07	4097.2	1034.07	8076.42	1034.07	24643.8	1034.07	6535.9	1034.07	9277.65	1034.07	33168.7
1034.8	4661.27	1034.8	15533.2	1034.8	5566.95	1034.8	20751.5	1034.8	28606.1	1034.8	32557.3	1034.8	22696.8	1034.8	5660.57	1034.8	8800.72	1034.8	5330.71	1034.8	26960.1	1034.8	15369.2	1034.8	15684.5	1034.8	28288.8	1034.8	20475.5	1034.8	2501.88	1034.8	31496	1034.8	7999.47	1034.8	33623.4	1034.8	4140.03	1034.8	8013.97	1034.8	24763.1	1034.8	6549.16	1034.8	9344.05	1034.8	33179.3
1035.54	4739.44	1035.54	15523.9	1035.54	5564.19	1035.54	20945	1035.54	28726.5	1035.54	32585.4	1035.54	22712.7	1035.54	5637.15	1035.54	8780.08	1035.54	5231.74	1035.54	26902.8	1035.54	15417.7	1035.54	15817.7	1035.54	28228.8	1035.54	20288.4	1035.54	2475.73	1035.54	31477.3	1035.54	7984.67	1035.54	33711.8	1035.54	4127.63	1035.54	8028.51	1035.54	24761.9	1035.54	6642.15	1035.54	9332.93	1035.54	33157.2
1036.27	4777.54	1036.27	15577.3	1036.27	5530.45	1036.27	20921.9	1036.27	28858.4	1036.27	32727.1	1036.27	22831.5	1036.27	5594.68	1036.27	8806.95	1036.27	5265.44	1036.27	26867.3	1036.27	15412.9	1036.27	15758.8	1036.27	28468.2	1036.27	20307.8	1036.27	2470.56	1036.27	31591.5	1036.27	7892.6	1036.27	33750.6	1036.27	4214.76	1036.27	8043.82	1036.27	24841.4	1036.27	6661.05	1036.27	9332.06	1036.27	33130.2
[truncated: 1,994 more rows]
[truncated: 44 more columns]
